# Supplementary material for: Function and molecular mechanism analysis of CaLasSDE460 effector involved in the pathogenesis of “Candidatus Liberibacter asiaticus” in citrus
Source: Mol Hortic. 2023 Jul 24;3:14. doi: 10.1186/s43897-023-00062-3 (PMC10514941; doi:10.1186/s43897-023-00062-3)
Supplement: Supplementary file 1 — Additional file 1: Supplementary Table 1. The primers used in the study. Supplementary Table 2. Summary of sequencing data for each sample. Supplementary Table 3. Mapping summary of sequencing data for each sample. Supplementary Table 4. Differentially expressed genes in the OE-5 line compared to WT control at 25 °C. Supplementary Table 5. Differentially expressed genes in the OE-5 line compared to WT control at 32 °C. Supplementary Table 6. KEGG enrichment analysis of differentially expressed genes in the OE-5 line. Supplementary Table 7. Differentially expressed genes in WT at 32 °C compared to 25 °C. Supplementary Table 8. Differentially expressed genes in OE-5 at 32 °C compared to 25 °C. Supplementary Table 9. KEGG enrichment analysis of differentially expressed genes in WT at 32 °C compared to 25 °C. KEGG enrichment analysis of differentially expressed genes in OE-5 at 32 °C compared to 25 °C. [file 43897_2023_62_MOESM1_ESM.xlsx]

## Sheet: Supplementary Table 1
Supplementary Table 1 The primers used in the study
Primer name	Sequence (5′－3′)	Comments
T-SDE460-f	ATGCGTCATTTGATTTTAAT	T Cloning
T-SDE460-r	CTATTTTTTATCTTCTTCAA	T Cloning
PLGN-mSDE460-f	ATGGTTTATCATATCCATTC	Identification of transgenic plants
PLGN-mSDE460-r	CTATTTTTTATCTTCTTCAA	Identification of transgenic plants
Cs16S-f	TGAGTGCTAGCTGTTGGGTG	Quantitative Real-time PCR
Cs16S-r	CTGCGCGTTGCATCGAATTA	Quantitative Real-time PCR
Cs18S-f	AATTGTTGGTCTTCAACGAGGAA	Quantitative Real-time PCR
HLBasf	TCGAGCGCGTATGCAATACG	Quantitative Real-time PCR
HLBasr	GCGTTATCCCGTAGAAAAAGGTAG	Quantitative Real-time PCR
HLBp	AGACGGGTGAGTAACGCG	Quantitative Real-time PCR
Cs18S-r	AAAGGGCAGGGACGTAGTCAA	Quantitative Real-time PCR
RT-SDE460-f	TTCGCCTCGTATTGCAACAAA	Quantitative Real-time PCR
RT-SDE460-r	GCGGAAGAAGATGAAGGGGT	Quantitative Real-time PCR
Qgyrase296-f	GTATGGCACAGGACTGGTCT	Quantitative Real-time PCR
Qgyrase486-r	GTTAGGGCGGAAATCAACAGT	Quantitative Real-time PCR
GAPDH-f	TCTTGCCTGCTTTGAATGGA	Quantitative Real-time PCR
GAPDH-r	TGTGAGGTCAACCACTGCGACAT	Quantitative Real-time PCR
PLGN-mSDE460-f(BamHI)	CGGGATCCCGATGGTTTATCATATCCATTC	Vector Construction
PLGN-mSDE460-r(SaII）	GCGTCGACCTATTTTTTATCTTCTTCAA	Vector Construction
RT-cs_ont_5g033020-f	GCTTCCACGGGACGTTCATA	Quantitative Real-time PCR
RT-cs_ont_5g033020-r	CAGATTCCGGGGACGTGTAT	Quantitative Real-time PCR
RT-cs_ont_2g025170-f	CACTTATTCGGAAACCGCGT	Quantitative Real-time PCR
RT-cs_ont_2g025170-r	AATATTGTGAGGCGTGCGGT	Quantitative Real-time PCR
RT-cs_ont_1g027050-f	AGGAATTGGTGGCAGAAGGG	Quantitative Real-time PCR
RT-cs_ont_1g027050-r	AGGATTTCGTTACCTCGGAGAC	Quantitative Real-time PCR
RT-cs_ont_2g022650-f	AGCACTAATTCCAAGTGCGTG	Quantitative Real-time PCR
RT-cs_ont_2g022650-r	TTCCACCTTTAGTCACGGCT	Quantitative Real-time PCR
RT-cs_ont_2g033670-f	GGAAATTGCCATGTTTTTCGTCA	Quantitative Real-time PCR
RT-cs_ont_2g033670-r	TTTGCCTGCTTTGCTTGCAT	Quantitative Real-time PCR
RT-cs_ont_7g027340-f	TAATTTGGCGTGGGGACGTA	Quantitative Real-time PCR
RT-cs_ont_7g027340-r	AAGAAGCAGCCTATGCCGAG	Quantitative Real-time PCR
RT-cs_ont_5g012770-f	CCCGGAGTCATCAGCAATGG	Quantitative Real-time PCR
RT-cs_ont_5g012770-r	GGAGATGGCGACTAACAGCTT	Quantitative Real-time PCR
RT-cs_ont_5g007250-f	GGGAAACTAACACCCAACCCA	Quantitative Real-time PCR
RT-cs_ont_5g007250-r	TGGGTCCCAAGTTGAGGTAAC	Quantitative Real-time PCR
RT-cs_ont_4g026360-f	CCACGAGAGGTGGCCTTATC	Quantitative Real-time PCR
RT-cs_ont_4g026360-r	CAGACGCAAGCATTGGCATT	Quantitative Real-time PCR
RT-cs_ont_3g025070-f	AGAGACTCCAGGTGAGGACC	Quantitative Real-time PCR
RT-cs_ont_3g025070-r	AGCAGCAACCTTAAGCCGAT	Quantitative Real-time PCR
RT-cs_ont_5g034570-f	CCAAACGGAGCCTTGCTTTC	Quantitative Real-time PCR
RT-cs_ont_5g034570-r	AAGCGGTTTTGTGGCAAAGG	Quantitative Real-time PCR
RT-cs_ont_7g003880-f	TGCTTTTTCGACTTTGATGACCA	Quantitative Real-time PCR
RT-cs_ont_7g003880-r	GACAATTTCCGTGGCTGCG	Quantitative Real-time PCR
RT-cs_ont_1g010380-f	TACTTTCCAGAGGCTGACACG	Quantitative Real-time PCR
RT-cs_ont_1g010380-r	AGTCGTGCCAAGGTCTATGC	Quantitative Real-time PCR
RT-cs_ont_2g027370-f	GGTTAGTTATGTTTGTCTGTCCCA	Quantitative Real-time PCR
RT-cs_ont_2g027370-r	GCCCAACATGTGATGTGCTTA	Quantitative Real-time PCR
RT-cs_ont_4g017280-f	CTCACTGCTTCTGCAGGCTA	Quantitative Real-time PCR
RT-cs_ont_4g017280-r	GGTGCCCCTGTAAGAACACA	Quantitative Real-time PCR
RT-cs_ont_7g025640-f	TCACCTTGCATTGGGACCTC	Quantitative Real-time PCR
RT-cs_ont_7g025640-r	TGGGCAGCTCGGAATCATTT	Quantitative Real-time PCR
RT-cs_ont_6g012480-f	TCAGCAGATGATTGGCTCCG	Quantitative Real-time PCR
RT-cs_ont_6g012480-r	CGTACACATACATTCATGAAACGAC	Quantitative Real-time PCR
RT-cs_ont_3g000240-f	GCGCGCACACTAGATACCTT	Quantitative Real-time PCR
RT-cs_ont_3g000240-r	AGAGTGGAATGGATGGAGTTCA	Quantitative Real-time PCR
RT-cs_ont_4g012420-f	ACGGATACCTCTCCACTTTGA	Quantitative Real-time PCR
RT-cs_ont_4g012420-r	CGAGATCTTGCCGTCCTTGT	Quantitative Real-time PCR
RT-cs_ont_8g000450-f	TGTCTGAGCTGTCGTGATGG	Quantitative Real-time PCR
RT-cs_ont_8g000450-r	TCTACGGCACGTAAAACGCT	Quantitative Real-time PCR
RT-cs_ont_3g011780-f	CAATTGTGTGCACCACAGGG	Quantitative Real-time PCR
RT-cs_ont_3g011780-r	TTCCGATCCTTGGCTGGAAC	Quantitative Real-time PCR
RT-cs_ont_2g022650-f	AGCACTAATTCCAAGTGCGTG	Quantitative Real-time PCR
RT-cs_ont_2g022650-r	TTCCACCTTTAGTCACGGCT	Quantitative Real-time PCR
RT-cs_ont_7g001050-f	CAGCGAGCGAGACTGAGAG	Quantitative Real-time PCR
RT-cs_ont_7g001050-r	GGTCAATTGGAAAAGGCGGG	Quantitative Real-time PCR

## Sheet: Supplementary Table 2
Supplementary Table 2 Summary of sequencing data for each sample
Line	Treat	Samples	Clean reads	Clean bases	GC Content	%≥Q30
WT control	25℃	CK25-1	19425692	5799573958	0.4496	0.965
		CK25-2	21002083	6262709176	0.4489	0.9671
		CK25-3	21095575	6296600256	0.4476	0.9624
	32℃	CK32-1	21963361	6560566404	0.4479	0.9669
		CK32-2	20344745	6072120864	0.4475	0.9644
		CK32-3	22216194	6637284484	0.4468	0.9615
OE-5	32℃	L525-1	19919688	5961526776	0.4494	0.9584
		L525-2	20670172	6162156888	0.4498	0.9665
		L525-3	20224514	6037282070	0.4505	0.9676
	32℃	L532-1	19746185	5896471674	0.4521	0.9636
		L532-2	19383486	5780543290	0.4519	0.9679
		L532-3	21002226	6274460280	0.4526	0.9585

## Sheet: Supplementary Table 3
Supplementary Table 3 Mapping summary of sequencing data for each sample
Line	Treat	Samples	Total Reads	Mapped Reads (%)	Uniquely Mapped Reads (%)	Multiple Mapped Reads (%)
WT control	25℃	CK25-1	38851384	36,452,448 (93.83%)	35,347,918 (90.98%)	1,104,530 (2.84%)
		CK25-2	42004166	39,290,506 (93.54%)	38,110,427 (90.73%)	1,180,079 (2.81%)
		CK25-3	42191150	39,590,891 (93.84%)	38,398,447 (91.01%)	1,192,444 (2.83%)
	32℃	CK32-1	43926722	41,053,776 (93.46%)	39,749,822 (90.49%)	1,303,954 (2.97%)
		CK32-2	40689490	37,765,939 (92.81%)	36,584,906 (89.91%)	1,181,033 (2.90%)
		CK32-3	44432388	41,438,612 (93.26%)	40,123,584 (90.30%)	1,315,028 (2.96%)
OE-5	32℃	L525-1	39839376	36,095,834 (90.60%)	34,958,348 (87.75%)	1,137,486 (2.86%)
		L525-2	41340344	37,445,082 (90.58%)	36,257,019 (87.70%)	1,188,063 (2.87%)
		L525-3	40449028	36,683,413 (90.69%)	35,541,024 (87.87%)	1,142,389 (2.82%)
	32℃	L532-1	39492370	35,676,739 (90.34%)	34,651,803 (87.74%)	1,024,936 (2.60%)
		L532-2	38766972	35,081,960 (90.49%)	34,071,336 (87.89%)	1,010,624 (2.61%)
		L532-3	42004452	37,574,302 (89.45%)	36,489,365 (86.87%)	1,084,937 (2.58%)

## Sheet: Supplementary Table 4
Supplementary Table 4 Differentially expressed genes in the OE-5 line compared to WT control at 25 ℃
	Gene readcounts						gene expression level						FDR	log2FC	regulated	COG_class	COG_class_annotation	GO_annotation	KEGG_annotation	KEGG_pathway_annotation	KOG_class	KOG_class_annotation	Pfam_annotation	Swiss-Prot_annotation	eggNOG_class	eggNOG_class_annotation	NR_annotation	GO_second_level_annotation
	WT control			OE-5 line			WT control			OE-5 line
#ID	CK25-1_Count	CK25-2_Count	CK25-3_Count	L525-1_Count	L525-2_Count	L525-3_Count	CK25-1_FPKM	CK25-2_FPKM	CK25-3_FPKM	L525-1_FPKM	L525-2_FPKM	L525-3_FPKM
Cs_ont_8g022690	0	0	0	341	279	412	0	0	0	7.78272	6.1859	9.30562	3.30403e-79	5.19129	up	[I]	Lipid transport and metabolism	Biological Process: isopentenyl diphosphate biosynthetic process, methylerythritol 4-phosphate pathway (GO:0019288);; Molecular Function: metal ion binding (GO:0046872);; Biological Process: dimethylallyl diphosphate biosynthetic process (GO:0050992);; Molecular Function: 4-hydroxy-3-methylbut-2-en-1-yl diphosphate reductase activity (GO:0051745);;	K03527|9.4e-245|cic:CICLE_v10028381mg|K03527 4-hydroxy-3-methylbut-2-en-1-yl diphosphate reductase [EC:1.17.7.4] | (RefSeq) hypothetical protein	Terpenoid backbone biosynthesis (ko00900)	--	--	LytB protein	4-hydroxy-3-methylbut-2-enyl diphosphate reductase, chloroplastic OS=Arabidopsis thaliana OX=3702 GN=ISPH PE=1 SV=1	--	--	4-hydroxy-3-methylbut-2-enyl diphosphate reductase, chloroplastic isoform X2 [Citrus clementina]	biological process: metabolic process (GO:0008152);; biological process: cellular process (GO:0009987);; biological process: single-organism process (GO:0044699);; molecular function: binding (GO:0005488);; molecular function: catalytic activity (GO:0003824)
Cs_ont_6g014020	1176	1296	1324	17598	17140	17900	30.1476	30.9151	31.3313	456.81	431.265	458.945	0	3.85181	up	[P]	Inorganic ion transport and metabolism	Molecular Function: ferroxidase activity (GO:0004322);; Biological Process: iron ion transport (GO:0006826);; Biological Process: cellular iron ion homeostasis (GO:0006879);; Molecular Function: ferric iron binding (GO:0008199);;	K00522|2.2e-140|cit:102626899|K00522 ferritin heavy chain [EC:1.16.3.2] | (RefSeq) ferritin-3, chloroplastic	--	[P]	Inorganic ion transport and metabolism	Ferritin-like domain	Ferritin-3, chloroplastic OS=Glycine max OX=3847 PE=2 SV=1	P	Inorganic ion transport and metabolism	ferritin-3, chloroplastic [Citrus sinensis]	biological process: metabolic process (GO:0008152);; biological process: single-organism process (GO:0044699);; molecular function: catalytic activity (GO:0003824);; biological process: localization (GO:0051179);; biological process: cellular process (GO:0009987);; biological process: biological regulation (GO:0065007);; molecular function: binding (GO:0005488)
Cs_ont_3g027350	94	109	54	1239	1264	1272	1.13182	2.00315	0.600419	15.2301	15.0584	15.4452	2.67384e-43	3.2719	up	--	--	Molecular Function: RNA polymerase II regulatory region sequence-specific DNA binding (GO:0000977);; Biological Process: regulation of transcription from RNA polymerase II promoter (GO:0006357);; Molecular Function: transcription factor binding (GO:0008134);; Molecular Function: protein dimerization activity (GO:0046983);; Cellular Component: RNA polymerase II transcription factor complex (GO:009…	--	--	--	--	--	--	K	Transcription	uncharacterized protein LOC112497552 [Citrus sinensis]	molecular function: binding (GO:0005488);; biological process: biological regulation (GO:0065007);; cellular component: cell (GO:0005623);; cellular component: macromolecular complex (GO:0032991);; cellular component: organelle (GO:0043226);; cellular component: organelle part (GO:0044422);; cellular component: cell part (GO:0044464)
Cs_ont_6g014010	413	410	476	3599	3532	3039	3.78475	3.49638	4.03114	33.4441	31.817	27.8919	5.26433e-292	2.99329	up	--	--	--	--	--	--	--	--	--	--	--	hypothetical protein CICLE_v10013501mg [Citrus clementina]	--
Cs_ont_1g023390	36	59	53	391	460	426	0.445775	0.693559	0.612658	5.01456	5.72491	5.39717	3.07719e-53	2.87551	up	--	--	Molecular Function: protein binding (GO:0005515);;	--	--	--	--	BTB/POZ domain	BTB/POZ domain-containing protein At3g49900 OS=Arabidopsis thaliana OX=3702 GN=At3g49900 PE=3 SV=1	S	Function unknown	BTB/POZ domain-containing protein At3g49900 [Citrus sinensis]	molecular function: binding (GO:0005488)
Cs_ont_5g034550	18	47	58	328	332	368	1.95499	4.69127	5.81331	36.1678	35.5307	40.162	2.81267e-32	2.67795	up	--	--	Molecular Function: serine-type endopeptidase inhibitor activity (GO:0004867);; Biological Process: response to wounding (GO:0009611);;	--	--	--	--	--	--	--	--	wound-induced proteinase inhibitor 1-like [Citrus sinensis]	biological process: biological regulation (GO:0065007);; molecular function: molecular function regulator (GO:0098772);; biological process: response to stimulus (GO:0050896)
Cs_ont_2g027830	42	65	87	497	372	517	0.420203	0.614315	0.817871	5.13337	3.71712	5.26991	4.86894e-39	2.59941	up	--	--	Biological Process: phloem development (GO:0010088);;	--	--	--	--	Sieve element occlusion N-terminus	Protein SIEVE ELEMENT OCCLUSION B OS=Arabidopsis thaliana OX=3702 GN=SEOB PE=1 SV=1	S	Function unknown	protein SIEVE ELEMENT OCCLUSION B-like [Citrus sinensis]	biological process: developmental process (GO:0032502)
Cs_ont_7g023400	23	33	34	229	234	225	0.305984	0.426727	0.432649	3.21554	3.19157	3.11642	2.7639e-30	2.56763	up	--	--	Biological Process: phloem development (GO:0010088);;	--	--	--	--	Sieve element occlusion N-terminus	Protein SIEVE ELEMENT OCCLUSION B OS=Arabidopsis thaliana OX=3702 GN=SEOB PE=1 SV=1	S	Function unknown	protein SIEVE ELEMENT OCCLUSION B-like [Citrus sinensis]	biological process: developmental process (GO:0032502)
Cs_ont_6g011110	0	0	0	63	40	61	0	0	0	2.27464	1.39593	2.16875	1.31445e-14	2.51185	up	--	--	Molecular Function: DNA binding (GO:0003677);; Cellular Component: nucleus (GO:0005634);;	K14491|1.0e-07|osa:107276289|K14491 two-component response regulator ARR-B family | (RefSeq) two-component response regulator ORR30 isoform X1	Plant hormone signal transduction (ko04075)	--	--	MYB-CC type transfactor, LHEQLE motif	Myb family transcription factor PHL5 OS=Arabidopsis thaliana OX=3702 GN=PHL5 PE=2 SV=1	K	Transcription	protein PHR1-LIKE 1-like isoform X1 [Citrus sinensis]	molecular function: binding (GO:0005488);; cellular component: cell (GO:0005623);; cellular component: organelle (GO:0043226);; cellular component: cell part (GO:0044464)
Cs_ont_1g026520	263	325	291	1605	1668	1553	4.02105	4.63213	4.12446	24.8551	25.1707	23.8769	2.78486e-144	2.47379	up	--	--	Cellular Component: integral component of membrane (GO:0016021);;	--	--	--	--	Sulfite exporter TauE/SafE	Sulfite exporter TauE/SafE family protein 3 OS=Arabidopsis thaliana OX=3702 GN=At2g25737 PE=2 SV=1	S	Function unknown	hypothetical protein CICLE_v10025446mg [Citrus clementina]	cellular component: membrane (GO:0016020);; cellular component: membrane part (GO:0044425)
Citrus_sinensis_newGene_2990	126	270	302	2458	1825	1885	4.84525	8.93629	10.2922	85.9587	58.7859	63.5889	2.68543e-18	2.42958	up	--	--	--	--	--	--	--	--	--	--	--	hypothetical protein EZV62_027952 [Acer yangbiense]	--
Cs_ont_1g027610	552	692	675	3187	3042	3329	12.1188	14.1434	13.693	70.9435	65.6355	73.1821	5.98068e-203	2.35979	up	[Q]	Secondary metabolites biosynthesis, transport and catabolism	--	--	--	--	--	Glyoxalase/Bleomycin resistance protein/Dioxygenase superfamily	--	S	Function unknown	uncharacterized protein LOC18036276 [Citrus clementina]	--
Cs_ont_8g011520	28	43	35	238	218	213	0.810697	1.1557	0.916727	6.97076	6.18093	6.16203	1.74537e-25	2.33926	up	--	--	Biological Process: intracellular signal transduction (GO:0035556);; Molecular Function: metal ion binding (GO:0046872);;	--	--	--	--	--	--	S	Function unknown	uncharacterized protein LOC112499349 [Citrus sinensis]	biological process: cellular process (GO:0009987);; biological process: signaling (GO:0023052);; biological process: single-organism process (GO:0044699);; biological process: response to stimulus (GO:0050896);; biological process: biological regulation (GO:0065007);; molecular function: binding (GO:0005488)
Cs_ont_3g008360	7	8	14	73	130	102	0.323383	0.345231	0.582787	3.5197	6.10499	4.8976	1.14921e-14	2.32237	up	--	--	--	--	--	--	--	--	--	--	--	hypothetical protein CICLE_v10003051mg [Citrus clementina]	--
Cs_ont_5g034530	5312	6417	5827	28152	26493	29325	114.994	129.301	116.444	617.027	562.847	634.833	0	2.32138	up	--	--	Molecular Function: serine-type endopeptidase inhibitor activity (GO:0004867);; Biological Process: response to wounding (GO:0009611);;	K20769|2.4e-17|mesc:110611169|K20769 fatty acid omega-hydroxylase [EC:1.14.-.-] | (RefSeq) cytochrome P450 94A2-like	Cutin, suberine and wax biosynthesis (ko00073)	--	--	Potato inhibitor I family	Inhibitor of trypsin and hageman factor OS=Cucurbita maxima OX=3661 PE=1 SV=1	S	Function unknown	inhibitor of trypsin and hageman factor-like [Citrus sinensis]	biological process: biological regulation (GO:0065007);; molecular function: molecular function regulator (GO:0098772);; biological process: response to stimulus (GO:0050896)
Cs_ont_3g014810	126	102	95	578	554	541	3.55404	2.70171	2.75721	18.5251	15.9449	16.0694	2.51895e-47	2.2823	up	--	--	Molecular Function: molecular_function (GO:0003674);; Molecular Function: binding (GO:0005488);; Molecular Function: protein binding (GO:0005515);; Molecular Function: carbohydrate binding (GO:0030246);;	K03188|2.6e-70|dcr:108224146|K03188 urease accessory protein | (RefSeq) uncharacterized protein LOC108224146 isoform X1	--	--	--	Phloem protein 2	F-box protein PP2-B15 OS=Arabidopsis thaliana OX=3702 GN=PP2B15 PE=2 SV=2	S	Function unknown	F-box protein PP2-B15 [Citrus clementina]	molecular function: binding (GO:0005488)
Cs_ont_1g025560	195	227	257	1027	1135	1114	7.12972	7.72849	8.66992	38.1268	40.8388	40.8176	4.23693e-87	2.27062	up	[HR]	Coenzyme transport and metabolism;; General function prediction only	Molecular Function: molecular_function (GO:0003674);; Molecular Function: catalytic activity (GO:0003824);; Biological Process: response to stress (GO:0006950);; Biological Process: biological_process (GO:0008150);; Biological Process: metabolic process (GO:0008152);; Biological Process: catabolic process (GO:0009056);; Biological Process: response to wounding (GO:0009611);; Biological Process: g…	K20802|5.3e-73|ath:AT5G10300|K20802 (R)-mandelonitrile lyase [EC:4.1.2.10] | (RefSeq) MES5; methyl esterase 5	Cyanoamino acid metabolism (ko00460)	--	--	Alpha/beta hydrolase family	Salicylic acid-binding protein 2 OS=Nicotiana tabacum OX=4097 GN=SABP2 PE=1 SV=1	S	Function unknown	salicylic acid-binding protein 2 [Citrus clementina]	molecular function: catalytic activity (GO:0003824);; biological process: response to stimulus (GO:0050896);; biological process: metabolic process (GO:0008152);; biological process: single-organism process (GO:0044699)
Cs_ont_8g001450	330	266	290	1260	1295	1493	7.26682	5.44168	5.88132	28.1	27.9899	32.8936	4.6604e-76	2.18432	up	[O]	Posttranslational modification, protein turnover, chaperones	Biological Process: response to reactive oxygen species (GO:0000302);; Biological Process: protein folding (GO:0006457);; Biological Process: response to heat (GO:0009408);; Biological Process: response to salt stress (GO:0009651);; Biological Process: response to hydrogen peroxide (GO:0042542);; Molecular Function: protein self-association (GO:0043621);; Molecular Function: unfolded protein bind…	K13993|8.8e-87|cic:CICLE_v10029437mg|K13993 HSP20 family protein | (RefSeq) hypothetical protein	Protein processing in endoplasmic reticulum (ko04141)	[O]	Posttranslational modification, protein turnover, chaperones	Hsp20/alpha crystallin family	18.2 kDa class I heat shock protein OS=Medicago sativa OX=3879 GN=HSP18.2 PE=2 SV=1	O	Posttranslational modification, protein turnover, chaperones	18.2 kDa class I heat shock protein [Citrus clementina]	biological process: response to stimulus (GO:0050896);; biological process: cellular process (GO:0009987);; molecular function: binding (GO:0005488);; biological process: cellular component organization or biogenesis (GO:0071840)
Citrus_sinensis_newGene_1303	30	17	41	174	173	174	0.170485	0.089729	0.216469	1.18511	1.01162	1.19104	7.89524e-17	2.12638	up	--	--	--	--	--	--	--	Eukaryotic translation initiation factor 3 subunit G	--	L	Replication, recombination and repair	uncharacterized protein LOC112096355 [Citrus clementina]	--
Cs_ont_9g023650	350	385	346	1324	1585	1782	5.77161	5.90167	5.27267	22.1273	25.6777	29.4074	7.30752e-75	2.11961	up	[O]	Posttranslational modification, protein turnover, chaperones	Biological Process: response to stress (GO:0006950);; Biological Process: response to osmotic stress (GO:0006970);; Biological Process: biological_process (GO:0008150);; Biological Process: response to temperature stimulus (GO:0009266);; Biological Process: response to heat (GO:0009408);; Biological Process: response to abiotic stimulus (GO:0009628);; Biological Process: response to inorganic sub…	K13993|1.1e-110|cit:102631003|K13993 HSP20 family protein | (RefSeq) heat shock 22 kDa protein, mitochondrial	Protein processing in endoplasmic reticulum (ko04141)	[O]	Posttranslational modification, protein turnover, chaperones	Hsp20/alpha crystallin family	23.6 kDa heat shock protein, mitochondrial OS=Arabidopsis thaliana OX=3702 GN=HSP23.6 PE=2 SV=1	O	Posttranslational modification, protein turnover, chaperones	heat shock 22 kDa protein, mitochondrial [Citrus sinensis]	biological process: response to stimulus (GO:0050896)
Cs_ont_1g025590	566	787	715	2701	2703	2698	12.8361	16.6207	14.9624	62.0532	60.2104	61.2347	3.87531e-124	2.01319	up	[HR]	Coenzyme transport and metabolism;; General function prediction only	Molecular Function: molecular_function (GO:0003674);; Molecular Function: catalytic activity (GO:0003824);; Biological Process: autophagy (GO:0006914);; Biological Process: response to stress (GO:0006950);; Biological Process: biological_process (GO:0008150);; Biological Process: metabolic process (GO:0008152);; Biological Process: catabolic process (GO:0009056);; Biological Process: response to …	K20802|1.5e-72|ath:AT5G10300|K20802 (R)-mandelonitrile lyase [EC:4.1.2.10] | (RefSeq) MES5; methyl esterase 5	Cyanoamino acid metabolism (ko00460)	--	--	Autophagy-related protein 101	Salicylic acid-binding protein 2 OS=Nicotiana tabacum OX=4097 GN=SABP2 PE=1 SV=1	S	Function unknown	salicylic acid-binding protein 2-like [Citrus sinensis]	molecular function: catalytic activity (GO:0003824);; biological process: metabolic process (GO:0008152);; biological process: cellular process (GO:0009987);; biological process: response to stimulus (GO:0050896);; biological process: single-organism process (GO:0044699)
Cs_ont_5g025020	78	73	80	324	312	378	1.78252	1.56304	1.69387	7.54467	7.0442	8.67838	1.99219e-27	2.00785	up	[O]	Posttranslational modification, protein turnover, chaperones	Biological Process: response to reactive oxygen species (GO:0000302);; Biological Process: protein folding (GO:0006457);; Biological Process: response to heat (GO:0009408);; Biological Process: response to salt stress (GO:0009651);; Biological Process: response to hydrogen peroxide (GO:0042542);; Molecular Function: protein self-association (GO:0043621);; Molecular Function: unfolded protein bind…	K13993|2.1e-109|cit:102630544|K13993 HSP20 family protein | (RefSeq) 22.0 kDa heat shock protein	Protein processing in endoplasmic reticulum (ko04141)	[O]	Posttranslational modification, protein turnover, chaperones	Hsp20/alpha crystallin family	22.0 kDa heat shock protein OS=Arabidopsis thaliana OX=3702 GN=HSP22.0 PE=2 SV=1	O	Posttranslational modification, protein turnover, chaperones	22.0 kDa heat shock protein [Citrus sinensis]	biological process: response to stimulus (GO:0050896);; biological process: cellular process (GO:0009987);; molecular function: binding (GO:0005488);; biological process: cellular component organization or biogenesis (GO:0071840)
Cs_ont_5g007250	38	27	21	141	147	183	0.378023	0.248406	0.192625	1.53041	1.44068	1.83801	1.78713e-14	2.00287	up	[G]	Carbohydrate transport and metabolism	Molecular Function: hydrolase activity, hydrolyzing O-glycosyl compounds (GO:0004553);; Biological Process: carbohydrate metabolic process (GO:0005975);;	K15920|1.2e-269|atr:18422386|K15920 xylan 1,4-beta-xylosidase [EC:3.2.1.37] | (RefSeq) beta-D-xylosidase 4	Amino sugar and nucleotide sugar metabolism (ko00520)	--	--	Glycosyl hydrolase family 3 C-terminal domain	Probable beta-D-xylosidase 2 OS=Arabidopsis thaliana OX=3702 GN=BXL2 PE=2 SV=1	G	Carbohydrate transport and metabolism	probable beta-D-xylosidase 2 [Citrus clementina]	molecular function: catalytic activity (GO:0003824);; biological process: metabolic process (GO:0008152)
Cs_ont_8g001490	359	355	375	1456	1335	1453	13.1023	12.0514	12.6437	53.844	47.8686	53.0554	4.20246e-94	1.99089	up	--	--	Molecular Function: copper ion transmembrane transporter activity (GO:0005375);; Biological Process: cellular copper ion homeostasis (GO:0006878);; Cellular Component: integral component of membrane (GO:0016021);;	K14686|6.2e-67|cic:CICLE_v10029961mg|K14686 solute carrier family 31 (copper transporter), member 1 | (RefSeq) hypothetical protein	--	[P]	Inorganic ion transport and metabolism	Ctr copper transporter family	Copper transporter 1 OS=Arabidopsis thaliana OX=3702 GN=COPT1 PE=2 SV=2	P	Inorganic ion transport and metabolism	hypothetical protein CICLE_v10029961mg [Citrus clementina]	biological process: localization (GO:0051179);; molecular function: transporter activity (GO:0005215);; biological process: cellular process (GO:0009987);; biological process: single-organism process (GO:0044699);; biological process: biological regulation (GO:0065007);; cellular component: membrane (GO:0016020);; cellular component: membrane part (GO:0044425)
Cs_ont_5g047280	0	2	0	36	45	38	0	0.047832	0	1.03681	1.25702	1.08639	2.08795e-09	1.98356	up	--	--	Cellular Component: integral component of membrane (GO:0016021);;	K13993|7.2e-13|bna:106435032|K13993 HSP20 family protein | (RefSeq) inactive protein RESTRICTED TEV MOVEMENT 2-like	Protein processing in endoplasmic reticulum (ko04141)	--	--	Hsp20/alpha crystallin family	--	O	Posttranslational modification, protein turnover, chaperones	uncharacterized protein LOC102630949 [Citrus sinensis]	cellular component: membrane (GO:0016020);; cellular component: membrane part (GO:0044425)
Cs_ont_8g002810	349	286	309	1209	1190	1229	7.91681	6.03537	6.46224	27.7918	26.5163	27.8983	2.89169e-69	1.95264	up	[O]	Posttranslational modification, protein turnover, chaperones	Cellular Component: cellular_component (GO:0005575);; Cellular Component: intracellular (GO:0005622);; Cellular Component: cell (GO:0005623);; Cellular Component: cytoplasm (GO:0005737);; Biological Process: response to stress (GO:0006950);; Biological Process: biological_process (GO:0008150);; Biological Process: response to temperature stimulus (GO:0009266);; Biological Process: response to hea…	K13993|1.3e-82|cic:CICLE_v10029467mg|K13993 HSP20 family protein | (RefSeq) hypothetical protein	Protein processing in endoplasmic reticulum (ko04141)	[O]	Posttranslational modification, protein turnover, chaperones	Hsp20/alpha crystallin family	17.4 kDa class I heat shock protein OS=Arabidopsis thaliana OX=3702 GN=HSP17.4A PE=1 SV=2	O	Posttranslational modification, protein turnover, chaperones	17.4 kDa class I heat shock protein [Citrus clementina]	cellular component: cell (GO:0005623);; cellular component: cell part (GO:0044464);; biological process: response to stimulus (GO:0050896);; cellular component: organelle (GO:0043226)
Cs_ont_4g017520	5	10	13	65	60	107	0.226207	0.508954	0.6444	3.66997	3.28504	6.03002	7.11572e-10	1.95025	up	--	--	Molecular Function: electron carrier activity (GO:0009055);; Cellular Component: anchored component of plasma membrane (GO:0046658);;	--	--	--	--	Plastocyanin-like domain	Early nodulin-like protein 3 OS=Arabidopsis thaliana OX=3702 GN=At5g25090 PE=2 SV=2	S	Function unknown	early nodulin-like protein 3 [Citrus sinensis]	molecular function: electron carrier activity (GO:0009055);; cellular component: cell (GO:0005623);; cellular component: membrane (GO:0016020);; cellular component: membrane part (GO:0044425);; cellular component: cell part (GO:0044464)
Citrus_sinensis_newGene_3043	76	85	59	342	271	308	1.67342	1.77026	1.17784	7.66486	5.88267	6.80195	1.01912e-21	1.90911	up	--	--	Cellular Component: integral component of membrane (GO:0016021);;	K17345|7.8e-46|sot:102597946|K17345 tetraspanin-5 | (RefSeq) tetraspanin-19-like	--	--	--	Tetraspanin family	Tetraspanin-19 OS=Arabidopsis thaliana OX=3702 GN=TOM2AH3 PE=2 SV=1	S	Function unknown	tetraspanin-19 [Citrus sinensis]	cellular component: membrane (GO:0016020);; cellular component: membrane part (GO:0044425)
Cs_ont_2g000020	140	99	104	417	461	498	7.23972	4.72034	4.95884	21.7973	23.3911	25.7344	3.03211e-27	1.90489	up	--	--	--	--	--	--	--	--	--	--	--	hypothetical protein CISIN_1g0140561mg, partial [Citrus sinensis]	--
Cs_ont_5g016850	64	66	40	204	254	299	1.81172	1.7315	1.04171	5.88661	7.08455	8.4995	1.37895e-16	1.89805	up	--	--	Molecular Function: fatty acid binding (GO:0005504);; Biological Process: systemic acquired resistance (GO:0009627);; Cellular Component: integral component of membrane (GO:0016021);;	--	--	--	--	Probable lipid transfer	--	S	Function unknown	hypothetical protein CICLE_v10022967mg [Citrus clementina]	molecular function: binding (GO:0005488);; biological process: immune system process (GO:0002376);; biological process: response to stimulus (GO:0050896);; biological process: multi-organism process (GO:0051704);; cellular component: membrane (GO:0016020);; cellular component: membrane part (GO:0044425)
Cs_ont_2g032010	521	521	574	1846	2007	1988	15.5651	14.4649	15.828	55.8111	58.829	59.3739	3.10571e-113	1.89723	up	[M]	Cell wall/membrane/envelope biogenesis	Molecular Function: catalytic activity (GO:0003824);;	K09753|1.0e-81|ats:109774003|K09753 cinnamoyl-CoA reductase [EC:1.2.1.44] | (RefSeq) LOC109774003; cinnamoyl-CoA reductase 1-like	Phenylpropanoid biosynthesis (ko00940)	[V]	Defense mechanisms	NAD dependent epimerase/dehydratase family	Phenylacetaldehyde reductase OS=Rosa hybrid cultivar OX=128735 GN=PAR PE=1 SV=1	V	Defense mechanisms	cinnamoyl-CoA reductase 1 [Citrus clementina]	molecular function: catalytic activity (GO:0003824)
Cs_ont_5g001120	38	72	60	199	289	255	0.576275	1.13017	0.837795	3.28387	4.70391	4.19505	1.09005e-16	1.89057	up	--	--	Molecular Function: DNA binding (GO:0003677);; Cellular Component: nucleus (GO:0005634);; Cellular Component: host cell nucleus (GO:0042025);; Molecular Function: metal ion binding (GO:0046872);;	--	--	--	--	SBP domain	Squamosa promoter-binding-like protein 8 OS=Arabidopsis thaliana OX=3702 GN=SPL8 PE=1 SV=2	S	Function unknown	hypothetical protein CICLE_v10021106mg [Citrus clementina]	molecular function: binding (GO:0005488);; cellular component: cell (GO:0005623);; cellular component: organelle (GO:0043226);; cellular component: cell part (GO:0044464);; cellular component: other organism (GO:0044215);; cellular component: other organism part (GO:0044217)
Cs_ont_8g001480	328	331	343	1254	1171	1217	15.2053	14.2846	14.6817	58.9233	53.3243	56.4966	3.81239e-80	1.88978	up	--	--	Molecular Function: copper ion transmembrane transporter activity (GO:0005375);; Biological Process: cellular copper ion homeostasis (GO:0006878);; Cellular Component: integral component of membrane (GO:0016021);;	K14686|6.2e-67|cic:CICLE_v10029961mg|K14686 solute carrier family 31 (copper transporter), member 1 | (RefSeq) hypothetical protein	--	[P]	Inorganic ion transport and metabolism	Ctr copper transporter family	Copper transporter 1 OS=Arabidopsis thaliana OX=3702 GN=COPT1 PE=2 SV=2	P	Inorganic ion transport and metabolism	hypothetical protein CICLE_v10029961mg [Citrus clementina]	biological process: localization (GO:0051179);; molecular function: transporter activity (GO:0005215);; biological process: cellular process (GO:0009987);; biological process: single-organism process (GO:0044699);; biological process: biological regulation (GO:0065007);; cellular component: membrane (GO:0016020);; cellular component: membrane part (GO:0044425)
Cs_ont_7g009410	113	150	138	607	414	538	1.43891	1.79837	1.5715	7.99815	5.20349	7.00921	1.54642e-28	1.88389	up	[E]	Amino acid transport and metabolism	Cellular Component: integral component of membrane (GO:0016021);; Molecular Function: transmembrane transporter activity (GO:0022857);;	K03294|4.1e-80|cann:107849924|K03294 basic amino acid/polyamine antiporter, APA family | (RefSeq) cationic amino acid transporter 1-like	--	[E]	Amino acid transport and metabolism	Amino acid permease	Cationic amino acid transporter 7, chloroplastic OS=Arabidopsis thaliana OX=3702 GN=CAT7 PE=3 SV=1	E	Amino acid transport and metabolism	hypothetical protein CICLE_v10014713mg [Citrus clementina]	cellular component: membrane (GO:0016020);; cellular component: membrane part (GO:0044425);; biological process: localization (GO:0051179);; molecular function: transporter activity (GO:0005215)
Cs_ont_8g012280	8	6	0	76	41	66	0.025956	0.016647	0	0.261253	0.134992	0.225694	1.41159e-08	1.87821	up	[L]	Replication, recombination and repair	Molecular Function: ATP binding (GO:0005524);;	K10706|0.0e+00|vvi:100855072|K10706 senataxin [EC:3.6.4.-] | (RefSeq) uncharacterized LOC100855072	--	[A]	RNA processing and modification	AAA domain	Regulator of nonsense transcripts 1 homolog OS=Arabidopsis thaliana OX=3702 GN=UPF1 PE=1 SV=2	A	RNA processing and modification	LOW QUALITY PROTEIN: uncharacterized protein LOC102616950 [Citrus sinensis]	molecular function: binding (GO:0005488)
Cs_ont_6g000580	2	24	23	109	130	100	0.025531	0.280873	0.260715	1.40818	1.62689	1.26707	2.56159e-09	1.86783	up	[T]	Signal transduction mechanisms	Molecular Function: ion channel activity (GO:0005216);; Cellular Component: integral component of membrane (GO:0016021);;	K05391|0.0e+00|cit:102619999|K05391 cyclic nucleotide gated channel, plant | (RefSeq) cyclic nucleotide-gated ion channel 2	Plant-pathogen interaction (ko04626)	[PT]	Inorganic ion transport and metabolism;; Signal transduction mechanisms	Ion transport protein	Cyclic nucleotide-gated ion channel 2 OS=Arabidopsis thaliana OX=3702 GN=CNGC2 PE=1 SV=1	P	Inorganic ion transport and metabolism	hypothetical protein CISIN_1g005964mg [Citrus sinensis]	biological process: localization (GO:0051179);; molecular function: transporter activity (GO:0005215);; cellular component: membrane (GO:0016020);; cellular component: membrane part (GO:0044425)
Cs_ont_5g034570	6392	7605	7262	24824	23594	25236	212.985	235.743	223.194	836.916	771.552	841.203	0	1.86253	up	--	--	Molecular Function: endopeptidase inhibitor activity (GO:0004866);;	--	--	--	--	Trypsin and protease inhibitor	21 kDa seed protein OS=Theobroma cacao OX=3641 GN=ASP PE=2 SV=1	S	Function unknown	21 kDa seed protein-like [Citrus sinensis]	biological process: biological regulation (GO:0065007);; molecular function: molecular function regulator (GO:0098772)
Cs_ont_5g009810	13	12	50	192	141	115	0.174034	0.152536	0.648374	2.76184	1.96646	1.63095	1.47473e-09	1.83907	up	--	--	Biological Process: reproduction (GO:0000003);; Biological Process: response to acid chemical (GO:0001101);; Biological Process: developmental process involved in reproduction (GO:0003006);; Cellular Component: cellular_component (GO:0005575);; Cellular Component: intracellular (GO:0005622);; Cellular Component: cell (GO:0005623);; Cellular Component: nucleus (GO:0005634);; Biological Process: re…	--	--	[O]	Posttranslational modification, protein turnover, chaperones	--	EID1-like F-box protein 3 OS=Arabidopsis thaliana OX=3702 GN=EDL3 PE=2 SV=1	O	Posttranslational modification, protein turnover, chaperones	EID1-like F-box protein 3 [Citrus sinensis]	biological process: reproduction (GO:0000003);; biological process: response to stimulus (GO:0050896);; biological process: reproductive process (GO:0022414);; biological process: developmental process (GO:0032502);; cellular component: cell (GO:0005623);; cellular component: cell part (GO:0044464);; cellular component: organelle (GO:0043226);; biological process: cellular process (GO:0009987);; …
Cs_ont_8g000740	214	241	236	810	716	888	3.35884	3.51954	3.41657	12.9031	11.061	13.9735	1.81259e-44	1.80327	up	[P]	Inorganic ion transport and metabolism	Cellular Component: vacuolar membrane (GO:0005774);; Molecular Function: calcium:proton antiporter activity (GO:0015369);; Cellular Component: integral component of membrane (GO:0016021);;	K07300|7.9e-234|cit:102619548|K07300 Ca2+:H+ antiporter | (RefSeq) vacuolar cation/proton exchanger 3-like	--	[P]	Inorganic ion transport and metabolism	Sodium/calcium exchanger protein	Vacuolar cation/proton exchanger 3 OS=Arabidopsis thaliana OX=3702 GN=CAX3 PE=1 SV=1	P	Inorganic ion transport and metabolism	vacuolar cation/proton exchanger 3-like [Citrus sinensis]	cellular component: cell (GO:0005623);; cellular component: membrane (GO:0016020);; cellular component: organelle (GO:0043226);; cellular component: organelle part (GO:0044422);; cellular component: cell part (GO:0044464);; biological process: single-organism process (GO:0044699);; biological process: localization (GO:0051179);; molecular function: transporter activity (GO:0005215);; cellular com…
Cs_ont_8g000470	1118	1290	1220	4231	4307	3644	12.9636	13.9167	13.0564	49.6566	49.0009	42.2407	7.8686e-147	1.80227	up	[E]	Amino acid transport and metabolism	Molecular Function: asparagine synthase (glutamine-hydrolyzing) activity (GO:0004066);; Molecular Function: ATP binding (GO:0005524);; Cellular Component: cytosol (GO:0005829);; Biological Process: asparagine biosynthetic process (GO:0006529);; Biological Process: glutamine metabolic process (GO:0006541);;	K01953|0.0e+00|cit:102628580|K01953 asparagine synthase (glutamine-hydrolysing) [EC:6.3.5.4] | (RefSeq) asparagine synthetase [glutamine-hydrolyzing] 1	Alanine, aspartate and glutamate metabolism (ko00250);; Biosynthesis of amino acids (ko01230)	[E]	Amino acid transport and metabolism	Asparagine synthase	Asparagine synthetase [glutamine-hydrolyzing] 1 OS=Arabidopsis thaliana OX=3702 GN=ASN1 PE=2 SV=2	E	Amino acid transport and metabolism	asparagine synthetase [glutamine-hydrolyzing] 1 [Citrus sinensis]	molecular function: catalytic activity (GO:0003824);; molecular function: binding (GO:0005488);; cellular component: cell (GO:0005623);; cellular component: cell part (GO:0044464);; biological process: metabolic process (GO:0008152);; biological process: cellular process (GO:0009987);; biological process: single-organism process (GO:0044699)
Cs_ont_2g028600	67	39	57	188	269	212	10.8475	5.84898	8.54557	31.0675	43.2438	34.6301	2.74917e-14	1.784	up	--	--	Biological Process: intracellular signal transduction (GO:0035556);; Molecular Function: metal ion binding (GO:0046872);;	--	--	--	--	--	--	S	Function unknown	uncharacterized protein LOC112499349 [Citrus sinensis]	biological process: cellular process (GO:0009987);; biological process: signaling (GO:0023052);; biological process: single-organism process (GO:0044699);; biological process: response to stimulus (GO:0050896);; biological process: biological regulation (GO:0065007);; molecular function: binding (GO:0005488)
Cs_ont_2g000010	82	45	76	328	250	233	7.25183	3.6877	6.24319	29.6091	21.8668	20.7473	2.77886e-15	1.77964	up	--	--	--	--	--	--	--	--	--	--	--	--	--
Cs_ont_7g024600	10	4	7	52	53	62	0.110766	0.034641	0.071626	0.595589	0.592389	0.70038	7.18109e-08	1.75939	up	--	--	--	K06699|2.1e-22|smo:SELMODRAFT_440226|K06699 proteasome activator subunit 4 | (RefSeq) hypothetical protein	Proteasome (ko03050)	--	--	BURP domain	Polygalacturonase 1 beta-like protein 3 OS=Arabidopsis thaliana OX=3702 GN=PGL3 PE=2 SV=2	S	Function unknown	polygalacturonase 1 beta-like protein 3 [Citrus sinensis]	--
Cs_ont_6g013470	155	125	120	427	520	461	2.60315	1.95891	1.86168	7.29022	8.61298	7.77181	1.22932e-25	1.7496	up	--	--	Cellular Component: integral component of membrane (GO:0016021);;	--	--	--	--	--	--	--	--	hypothetical protein CISIN_1g043037mg [Citrus sinensis]	cellular component: membrane (GO:0016020);; cellular component: membrane part (GO:0044425)
Cs_ont_6g000010	59	61	49	240	224	180	2.37661	2.30159	1.83481	9.92816	8.97498	7.35966	4.11588e-15	1.73488	up	--	--	--	--	--	--	--	--	--	--	--	hypothetical protein CISIN_1g026898mg [Citrus sinensis]	--
Cs_ont_2g030490	2327	2536	2585	7875	7958	7473	17.7982	18.021	18.7714	62.674	58.4033	56.931	0	1.71485	up	--	--	Molecular Function: endonuclease activity (GO:0004519);; Biological Process: rRNA processing (GO:0006364);; Cellular Component: Las1 complex (GO:0090730);;	K16912|0.0e+00|cit:102625692|K16912 ribosomal biogenesis protein LAS1 | (RefSeq) uncharacterized protein LOC102625692 isoform X1	--	[R]	General function prediction only	Las1-like	--	L	Replication, recombination and repair	uncharacterized protein LOC102625692 isoform X1 [Citrus sinensis]	biological process: metabolic process (GO:0008152);; biological process: cellular process (GO:0009987);; molecular function: catalytic activity (GO:0003824);; cellular component: cell (GO:0005623);; cellular component: macromolecular complex (GO:0032991);; cellular component: cell part (GO:0044464)
Cs_ont_1g014080	54	61	17	203	205	160	2.23786	2.33155	0.640143	8.5506	8.35923	6.65353	2.28648e-09	1.66426	up	[O]	Posttranslational modification, protein turnover, chaperones	Biological Process: response to reactive oxygen species (GO:0000302);; Biological Process: protein folding (GO:0006457);; Biological Process: response to heat (GO:0009408);; Biological Process: response to salt stress (GO:0009651);; Biological Process: response to hydrogen peroxide (GO:0042542);; Molecular Function: protein self-association (GO:0043621);; Molecular Function: unfolded protein bind…	K13993|1.9e-130|cit:102624529|K13993 HSP20 family protein | (RefSeq) 26.5 kDa heat shock protein, mitochondrial	Protein processing in endoplasmic reticulum (ko04141)	[O]	Posttranslational modification, protein turnover, chaperones	Hsp20/alpha crystallin family	26.5 kDa heat shock protein, mitochondrial OS=Arabidopsis thaliana OX=3702 GN=HSP26.5 PE=2 SV=1	O	Posttranslational modification, protein turnover, chaperones	26.5 kDa heat shock protein, mitochondrial [Citrus sinensis]	biological process: response to stimulus (GO:0050896);; biological process: cellular process (GO:0009987);; molecular function: binding (GO:0005488);; biological process: cellular component organization or biogenesis (GO:0071840)
Cs_ont_2g023270	1895	1908	2021	5451	6052	6080	48.1136	45.088	47.3785	140.134	150.839	154.408	2.02111e-170	1.65701	up	[S]	Function unknown	--	K13993|1.4e-127|cic:CICLE_v10016547mg|K13993 HSP20 family protein | (RefSeq) hypothetical protein	Protein processing in endoplasmic reticulum (ko04141)	--	--	Hsp20/alpha crystallin family	Heat shock protein 21, chloroplastic OS=Arabidopsis thaliana OX=3702 GN=HSP21 PE=1 SV=1	O	Posttranslational modification, protein turnover, chaperones	small heat shock protein, chloroplastic [Citrus clementina]	--
Cs_ont_5g044730	4	16	5	48	50	93	0.050899	0.202305	0.0631	0.687278	0.694561	1.30659	6.56183e-07	1.65252	up	--	--	Biological Process: phloem development (GO:0010088);;	--	--	--	--	Sieve element occlusion N-terminus	Protein SIEVE ELEMENT OCCLUSION B OS=Arabidopsis thaliana OX=3702 GN=SEOB PE=1 SV=1	S	Function unknown	protein SIEVE ELEMENT OCCLUSION B-like [Citrus sinensis]	biological process: developmental process (GO:0032502)
Cs_ont_4g023620	2566	2792	2729	7634	7576	8693	156.642	158.612	153.739	471.775	453.862	530.656	1.27908e-158	1.627	up	[O]	Posttranslational modification, protein turnover, chaperones	Cellular Component: cellular_component (GO:0005575);; Cellular Component: intracellular (GO:0005622);; Cellular Component: cell (GO:0005623);; Cellular Component: cytoplasm (GO:0005737);; Cellular Component: intracellular part (GO:0044424);; Cellular Component: cell part (GO:0044464);;	K13993|1.5e-83|cit:102606859|K13993 HSP20 family protein | (RefSeq) 17.3 kDa class II heat shock protein-like	Protein processing in endoplasmic reticulum (ko04141)	[O]	Posttranslational modification, protein turnover, chaperones	Hsp20/alpha crystallin family	17.9 kDa class II heat shock protein OS=Glycine max OX=3847 GN=HSP17.9-D PE=3 SV=1	O	Posttranslational modification, protein turnover, chaperones	17.3 kDa class II heat shock protein-like [Citrus sinensis]	cellular component: cell (GO:0005623);; cellular component: cell part (GO:0044464)
Citrus_sinensis_newGene_362	49	54	63	161	169	252	1.19092	1.22611	1.42105	3.99337	4.08176	6.19304	2.79198e-11	1.59324	up	--	--	--	--	--	--	--	--	--	L	Replication, recombination and repair	putative nuclear RNA export factor SDE5 [Citrus clementina]	--
Cs_ont_3g005500	6	0	14	72	67	40	0.076409	0	0.177879	1.12016	0.989473	0.577072	2.57424e-06	1.58489	up	--	--	--	--	--	--	--	bHLH-MYC and R2R3-MYB transcription factors N-terminal	Protein RICE SALT SENSITIVE 3 OS=Oryza sativa subsp. japonica OX=39947 GN=RSS3 PE=1 SV=1	S	Function unknown	uncharacterized protein LOC102623623 [Citrus sinensis]	--
Cs_ont_3g007480	37	40	67	173	170	163	1.00197	0.997682	1.69158	4.78629	4.55845	4.46918	9.09238e-11	1.58276	up	[P]	Inorganic ion transport and metabolism	Molecular Function: manganese ion transmembrane transporter activity (GO:0005384);; Cellular Component: integral component of membrane (GO:0016021);; Biological Process: cellular manganese ion homeostasis (GO:0030026);;	K22736|1.2e-113|cit:102630633|K22736 vacuolar iron transporter family protein | (RefSeq) vacuolar iron transporter homolog 3-like	--	[S]	Function unknown	VIT family	Vacuolar iron transporter homolog 3 OS=Arabidopsis thaliana OX=3702 GN=At3g43630 PE=2 SV=1	S	Function unknown	vacuolar iron transporter homolog 3-like [Citrus sinensis]	biological process: localization (GO:0051179);; molecular function: transporter activity (GO:0005215);; cellular component: membrane (GO:0016020);; cellular component: membrane part (GO:0044425);; biological process: cellular process (GO:0009987);; biological process: single-organism process (GO:0044699);; biological process: biological regulation (GO:0065007)
Cs_ont_6g007300	83	82	110	329	278	261	2.58564	2.37846	3.17858	10.4778	8.58222	8.21147	5.52276e-16	1.56665	up	--	--	--	--	--	--	--	--	--	--	--	uncharacterized protein LOC107177563 [Citrus sinensis]	--
Cs_ont_1g025600	34	38	33	147	122	109	2.9377	3.10672	2.61722	13.0903	10.592	9.63516	2.86398e-09	1.5496	up	[I]	Lipid transport and metabolism	Molecular Function: molecular_function (GO:0003674);; Molecular Function: catalytic activity (GO:0003824);; Molecular Function: hydrolase activity (GO:0016787);; Molecular Function: hydrolase activity, acting on ester bonds (GO:0016788);; Molecular Function: carboxylic ester hydrolase activity (GO:0052689);; Molecular Function: methyl jasmonate esterase activity (GO:0080032);;	K13544|3.8e-17|thj:104804464|K13544 pheophorbidase [EC:3.1.1.82] | (RefSeq) pheophorbidase isoform X1	Porphyrin and chlorophyll metabolism (ko00860)	--	--	Alpha/beta hydrolase family	Polyneuridine-aldehyde esterase OS=Rauvolfia serpentina OX=4060 GN=PNAE PE=1 SV=1	S	Function unknown	hypothetical protein CICLE_v10027442mg, partial [Citrus clementina]	molecular function: catalytic activity (GO:0003824)
Citrus_sinensis_newGene_1735	137	214	217	587	530	562	1.24626	1.84984	1.83386	5.45187	4.74872	5.13741	3.13089e-23	1.5453	up	--	--	Cellular Component: integral component of membrane (GO:0016021);;	--	--	--	--	--	--	--	--	uncharacterized protein LOC112099219 [Citrus clementina]	cellular component: membrane (GO:0016020);; cellular component: membrane part (GO:0044425)
Cs_ont_7g022840	762	842	904	2211	2439	2303	5.13322	5.27947	5.61772	15.079	16.121	15.5109	9.90852e-91	1.52799	up	[V]	Defense mechanisms	Molecular Function: ATP binding (GO:0005524);; Cellular Component: integral component of membrane (GO:0016021);; Molecular Function: ATPase activity (GO:0016887);; Molecular Function: ATPase activity, coupled to transmembrane movement of substances (GO:0042626);;	K05666|0.0e+00|aip:110262356|K05666 ATP-binding cassette, subfamily C (CFTR/MRP), member 2 | (RefSeq) ABC transporter C family member 3-like isoform X1	ABC transporters (ko02010)	[Q]	Secondary metabolites biosynthesis, transport and catabolism	ABC transporter	ABC transporter C family member 3 OS=Arabidopsis thaliana OX=3702 GN=ABCC3 PE=1 SV=1	Q	Secondary metabolites biosynthesis, transport and catabolism	putative ABC transporter C family member 15 isoform X1 [Citrus sinensis]	molecular function: binding (GO:0005488);; cellular component: membrane (GO:0016020);; cellular component: membrane part (GO:0044425);; molecular function: catalytic activity (GO:0003824);; biological process: localization (GO:0051179);; molecular function: transporter activity (GO:0005215)
Cs_ont_1g025610	352	408	411	1095	1028	1138	12.8811	13.9111	13.9047	40.6306	36.9905	41.7163	3.22738e-48	1.51469	up	[I]	Lipid transport and metabolism	Molecular Function: molecular_function (GO:0003674);; Molecular Function: catalytic activity (GO:0003824);; Biological Process: response to stress (GO:0006950);; Biological Process: biological_process (GO:0008150);; Biological Process: metabolic process (GO:0008152);; Biological Process: catabolic process (GO:0009056);; Biological Process: response to wounding (GO:0009611);; Biological Process: g…	K20802|5.3e-73|ath:AT5G10300|K20802 (R)-mandelonitrile lyase [EC:4.1.2.10] | (RefSeq) MES5; methyl esterase 5	Cyanoamino acid metabolism (ko00460)	--	--	Alpha/beta hydrolase family	Salicylic acid-binding protein 2 OS=Nicotiana tabacum OX=4097 GN=SABP2 PE=1 SV=1	S	Function unknown	salicylic acid-binding protein 2 [Citrus clementina]	molecular function: catalytic activity (GO:0003824);; biological process: response to stimulus (GO:0050896);; biological process: metabolic process (GO:0008152);; biological process: single-organism process (GO:0044699)
Cs_ont_1g010380	921	1116	963	2905	2685	2647	10.8897	12.2729	10.5026	34.7714	31.1513	31.2908	9.51603e-86	1.51183	up	[O]	Posttranslational modification, protein turnover, chaperones	Molecular Function: ATP binding (GO:0005524);;	K03283|0.0e+00|cic:CICLE_v10025102mg|K03283 heat shock 70kDa protein 1/2/6/8 | (RefSeq) hypothetical protein	Spliceosome (ko03040);; Protein processing in endoplasmic reticulum (ko04141);; Endocytosis (ko04144)	[O]	Posttranslational modification, protein turnover, chaperones	Hsp70 protein	Heat shock 70 kDa protein OS=Glycine max OX=3847 GN=HSP70 PE=3 SV=1	O	Posttranslational modification, protein turnover, chaperones	heat shock 70 kDa protein [Citrus clementina]	molecular function: binding (GO:0005488)
Cs_ont_8g011740	114	157	88	318	380	384	2.22878	2.86211	1.58816	6.31462	7.31448	7.53628	4.91155e-14	1.49532	up	--	--	Biological Process: cell morphogenesis (GO:0000902);; Cellular Component: cellular_component (GO:0005575);; Cellular Component: intracellular (GO:0005622);; Cellular Component: cell (GO:0005623);; Cellular Component: nucleus (GO:0005634);; Biological Process: nucleobase-containing compound metabolic process (GO:0006139);; Biological Process: transcription, DNA-templated (GO:0006351);; Biological …	K13413|5.0e-55|sbi:110435403|K13413 mitogen-activated protein kinase kinase 4/5 [EC:2.7.12.2] | (RefSeq) mitogen-activated protein kinase kinase 5-like	MAPK signaling pathway - plant (ko04016);; Plant hormone signal transduction (ko04075);; Plant-pathogen interaction (ko04626)	--	--	Protein of unknown function (DUF640)	Protein LIGHT-DEPENDENT SHORT HYPOCOTYLS 1 OS=Arabidopsis thaliana OX=3702 GN=LSH1 PE=1 SV=1	S	Function unknown	protein LIGHT-DEPENDENT SHORT HYPOCOTYLS 1 [Citrus sinensis]	biological process: cellular process (GO:0009987);; biological process: developmental process (GO:0032502);; biological process: single-organism process (GO:0044699);; biological process: cellular component organization or biogenesis (GO:0071840);; cellular component: cell (GO:0005623);; cellular component: cell part (GO:0044464);; cellular component: organelle (GO:0043226);; biological process: …
Cs_ont_5g047260	75	123	68	262	274	282	2.16481	3.304	1.80455	7.70262	7.79401	8.19103	3.74061e-12	1.49101	up	--	--	Cellular Component: mitochondrial outer membrane (GO:0005741);; Molecular Function: voltage-gated anion channel activity (GO:0008308);;	K15040|2.7e-146|cit:102606647|K15040 voltage-dependent anion channel protein 2 | (RefSeq) mitochondrial outer membrane protein porin of 36 kDa-like	--	[P]	Inorganic ion transport and metabolism	Eukaryotic porin	Mitochondrial outer membrane protein porin of 36 kDa OS=Solanum tuberosum OX=4113 PE=1 SV=2	P	Inorganic ion transport and metabolism	mitochondrial outer membrane protein porin of 36 kDa-like [Citrus sinensis]	cellular component: cell (GO:0005623);; cellular component: membrane (GO:0016020);; cellular component: organelle (GO:0043226);; cellular component: organelle part (GO:0044422);; cellular component: cell part (GO:0044464);; biological process: localization (GO:0051179);; biological process: biological regulation (GO:0065007);; molecular function: transporter activity (GO:0005215)
Cs_ont_4g019400	115	110	131	318	336	370	2.63839	2.3515	2.76889	7.40869	7.58534	8.51015	1.9058e-17	1.47821	up	--	--	Cellular Component: integral component of membrane (GO:0016021);;	K06676|2.0e-13|soe:110790982|K06676 condensin complex subunit 2 | (RefSeq) condensin complex subunit 2-like	--	--	--	Cotton fibre expressed protein	--	S	Function unknown	hypothetical protein CICLE_v10009585mg [Citrus clementina]	cellular component: membrane (GO:0016020);; cellular component: membrane part (GO:0044425)
Cs_ont_7g012200	7	10	30	59	76	93	0.271457	0.358674	1.09247	2.41134	2.97506	3.73052	7.33001e-06	1.46679	up	--	--	Molecular Function: enzyme inhibitor activity (GO:0004857);;	--	--	--	--	Plant invertase/pectin methylesterase inhibitor	Putative invertase inhibitor OS=Platanus acerifolia OX=140101 PE=1 SV=1	S	Function unknown	putative invertase inhibitor [Citrus clementina]	biological process: biological regulation (GO:0065007);; molecular function: molecular function regulator (GO:0098772)
Cs_ont_5g050670	16	2	2	55	69	42	0.284813	0.026089	0.030839	1.02643	1.26418	0.784653	1.66677e-05	1.46343	up	--	--	--	--	--	--	--	--	--	--	--	uncharacterized protein LOC18049780 [Citrus clementina]	--
Cs_ont_9g027520	122	111	112	369	318	299	0.847065	0.719695	0.720838	2.6122	2.17956	2.08666	3.11013e-16	1.45846	up	[G]	Carbohydrate transport and metabolism	Molecular Function: magnesium ion binding (GO:0000287);; Molecular Function: pyruvate kinase activity (GO:0004743);; Molecular Function: potassium ion binding (GO:0030955);;	K00873|0.0e+00|cic:CICLE_v10004407mg|K00873 pyruvate kinase [EC:2.7.1.40] | (RefSeq) hypothetical protein	Glycolysis / Gluconeogenesis (ko00010);; Purine metabolism (ko00230);; Pyruvate metabolism (ko00620);; Carbon metabolism (ko01200);; Biosynthesis of amino acids (ko01230)	[G]	Carbohydrate transport and metabolism	Pyruvate kinase, barrel domain	Plastidial pyruvate kinase 4, chloroplastic OS=Arabidopsis thaliana OX=3702 GN=PKP4 PE=2 SV=1	G	Carbohydrate transport and metabolism	plastidial pyruvate kinase 4, chloroplastic [Citrus clementina]	molecular function: binding (GO:0005488);; molecular function: catalytic activity (GO:0003824)
Cs_ont_5g007560	45	30	27	119	109	125	0.663379	0.400785	0.359624	1.77716	1.58125	1.8507	1.09281e-07	1.45588	up	--	--	Cellular Component: integral component of membrane (GO:0016021);;	--	--	--	--	--	--	--	--	uncharacterized protein LOC102624124 [Citrus sinensis]	cellular component: membrane (GO:0016020);; cellular component: membrane part (GO:0044425)
Cs_ont_5g033590	809	786	826	2156	2168	2054	15.1883	13.7383	14.313	41.0035	39.9795	38.5935	6.98633e-84	1.45313	up	[QV]	Secondary metabolites biosynthesis, transport and catabolism;; Defense mechanisms	Molecular Function: iron ion binding (GO:0005506);; Cellular Component: integral component of membrane (GO:0016021);; Molecular Function: oxidoreductase activity, acting on paired donors, with incorporation or reduction of molecular oxygen (GO:0016705);; Molecular Function: heme binding (GO:0020037);;	K07426|3.7e-179|cpep:111792333|K07426 cytochrome P450 family 4 subfamily B polypeptide 1 [EC:1.14.14.1] | (RefSeq) cytochrome P450 CYP72A219-like	--	[QI]	Secondary metabolites biosynthesis, transport and catabolism;; Lipid transport and metabolism	Cytochrome P450	Cytochrome P450 CYP72A219 OS=Panax ginseng OX=4054 PE=2 SV=1	Q	Secondary metabolites biosynthesis, transport and catabolism	cytochrome P450 CYP72A219-like [Citrus sinensis]	molecular function: binding (GO:0005488);; cellular component: membrane (GO:0016020);; cellular component: membrane part (GO:0044425);; biological process: metabolic process (GO:0008152);; biological process: single-organism process (GO:0044699);; molecular function: catalytic activity (GO:0003824)
Cs_ont_1g017650	21	20	25	62	147	64	0.127025	0.110463	0.137275	0.38001	0.881226	0.390029	4.14644e-06	1.44312	up	--	--	Cellular Component: integral component of membrane (GO:0016021);;	--	--	--	--	--	--	--	--	uncharacterized protein LOC102613592 [Citrus sinensis]	cellular component: membrane (GO:0016020);; cellular component: membrane part (GO:0044425)
Cs_ont_8g003200	17	39	24	99	103	89	0.386984	0.856725	0.512243	2.38865	2.40679	2.09759	8.62271e-07	1.44124	up	[O]	Posttranslational modification, protein turnover, chaperones	Cellular Component: cellular_component (GO:0005575);; Cellular Component: intracellular (GO:0005622);; Cellular Component: cell (GO:0005623);; Cellular Component: cytoplasm (GO:0005737);; Biological Process: response to stress (GO:0006950);; Biological Process: biological_process (GO:0008150);; Biological Process: response to temperature stimulus (GO:0009266);; Biological Process: response to hea…	K13993|2.2e-82|cic:CICLE_v10029466mg|K13993 HSP20 family protein | (RefSeq) hypothetical protein	Protein processing in endoplasmic reticulum (ko04141)	[O]	Posttranslational modification, protein turnover, chaperones	Hsp20/alpha crystallin family	17.6 kDa class I heat shock protein 3 OS=Arabidopsis thaliana OX=3702 GN=HSP17.6C PE=2 SV=2	O	Posttranslational modification, protein turnover, chaperones	17.4 kDa class I heat shock protein [Citrus clementina]	cellular component: cell (GO:0005623);; cellular component: cell part (GO:0044464);; biological process: response to stimulus (GO:0050896);; cellular component: organelle (GO:0043226)
Cs_ont_5g048470	167	249	186	505	587	525	4.28316	5.92837	4.39411	13.1051	14.7813	13.4703	1.65776e-19	1.41152	up	[O]	Posttranslational modification, protein turnover, chaperones	Molecular Function: ATP binding (GO:0005524);; Biological Process: protein folding (GO:0006457);; Molecular Function: unfolded protein binding (GO:0051082);;	K04079|3.5e-166|cit:102616579|K04079 molecular chaperone HtpG | (RefSeq) heat shock protein 83-like	Protein processing in endoplasmic reticulum (ko04141);; Plant-pathogen interaction (ko04626)	[O]	Posttranslational modification, protein turnover, chaperones	Hsp90 protein	Heat shock protein 83 OS=Ipomoea nil OX=35883 GN=HSP83A PE=2 SV=1	O	Posttranslational modification, protein turnover, chaperones	Heat shock protein Hsp90 family [Macleaya cordata]	molecular function: binding (GO:0005488);; biological process: cellular process (GO:0009987)
Cs_ont_3g002080	43	29	28	110	121	99	0.346419	0.217457	0.207466	0.901803	0.953431	0.800606	4.93489e-07	1.3944	up	--	--	Molecular Function: microtubule motor activity (GO:0003777);; Molecular Function: ATP binding (GO:0005524);; Cellular Component: microtubule (GO:0005874);; Biological Process: microtubule-based movement (GO:0007018);; Molecular Function: microtubule binding (GO:0008017);;	K10401|0.0e+00|cit:102627639|K10401 kinesin family member 18/19 | (RefSeq) kinesin-like protein KIN-6 isoform X1	--	[Z]	Cytoskeleton	Kinesin motor domain	Kinesin-like protein KIN-6 OS=Arabidopsis thaliana OX=3702 GN=KIN6 PE=3 SV=2	Z	Cytoskeleton	kinesin-like protein KIN-6 isoform X1 [Citrus sinensis]	molecular function: catalytic activity (GO:0003824);; molecular function: binding (GO:0005488);; cellular component: cell (GO:0005623);; cellular component: organelle (GO:0043226);; cellular component: organelle part (GO:0044422);; cellular component: cell part (GO:0044464);; cellular component: supramolecular complex (GO:0099080);; biological process: cellular process (GO:0009987);; biological p…
Cs_ont_5g047900	26	50	62	130	132	173	0.170947	0.324077	0.394301	0.906089	0.899405	1.20773	2.36735e-07	1.39072	up	--	--	--	--	--	--	--	N-terminal C2 in EEIG1 and EHBP1 proteins	--	S	Function unknown	myosin-4 [Citrus sinensis]	--
Cs_ont_2g034980	1880	2252	1950	5509	4725	5018	53.8657	60.0537	51.5591	159.806	132.854	143.774	1.21944e-86	1.38666	up	--	--	Molecular Function: protein binding (GO:0005515);; Cellular Component: cellular_component (GO:0005575);; Cellular Component: intracellular (GO:0005622);; Cellular Component: cell (GO:0005623);; Cellular Component: cytoplasm (GO:0005737);; Cellular Component: cytosol (GO:0005829);; Biological Process: biological_process (GO:0008150);; Biological Process: regulation of metabolic process (GO:0019222…	--	--	[R]	General function prediction only	Kelch motif	F-box/kelch-repeat protein At1g15670 OS=Arabidopsis thaliana OX=3702 GN=At1g15670 PE=2 SV=1	S	Function unknown	F-box/kelch-repeat protein At1g15670 [Citrus sinensis]	molecular function: binding (GO:0005488);; cellular component: cell (GO:0005623);; cellular component: cell part (GO:0044464);; biological process: biological regulation (GO:0065007)
Cs_ont_5g039000	4057	4557	4261	10494	10896	10515	43.7233	45.7124	42.3879	114.489	115.237	113.317	1.32123e-207	1.3799	up	[O]	Posttranslational modification, protein turnover, chaperones	Molecular Function: ATP binding (GO:0005524);;	K03695|0.0e+00|cit:102620452|K03695 ATP-dependent Clp protease ATP-binding subunit ClpB | (RefSeq) chaperone protein ClpB1	--	[O]	Posttranslational modification, protein turnover, chaperones	AAA domain (Cdc48 subfamily)	Chaperone protein ClpB1 OS=Arabidopsis thaliana OX=3702 GN=CLPB1 PE=1 SV=2	O	Posttranslational modification, protein turnover, chaperones	chaperone protein ClpB1 [Citrus sinensis]	molecular function: binding (GO:0005488)
Citrus_sinensis_newGene_2796	25	32	69	132	193	98	0.432211	0.516997	1.12929	2.37156	3.38286	1.73852	3.48991e-06	1.36441	up	--	--	--	--	--	--	--	--	--	--	--	hypothetical protein CICLE_v10029531mg [Citrus clementina]	--
Citrus_sinensis_newGene_1161	23	30	39	112	117	73	0.522867	0.766594	0.853089	2.78132	2.97583	2.20718	2.56516e-06	1.3572	up	--	--	--	--	--	--	--	--	--	--	--	--	--
Cs_ont_1g025550	205	190	169	473	485	494	8.90426	7.6701	6.77405	20.8119	20.684	21.4526	2.79111e-19	1.35524	up	[HR]	Coenzyme transport and metabolism;; General function prediction only	Molecular Function: molecular_function (GO:0003674);; Molecular Function: catalytic activity (GO:0003824);; Molecular Function: hydrolase activity (GO:0016787);; Molecular Function: hydrolase activity, acting on ester bonds (GO:0016788);; Molecular Function: carboxylic ester hydrolase activity (GO:0052689);; Molecular Function: methyl jasmonate esterase activity (GO:0080032);;	K20802|1.1e-31|ath:AT5G10300|K20802 (R)-mandelonitrile lyase [EC:4.1.2.10] | (RefSeq) MES5; methyl esterase 5	Cyanoamino acid metabolism (ko00460)	--	--	Alpha/beta hydrolase family	Methylesterase 10 OS=Arabidopsis thaliana OX=3702 GN=MES10 PE=2 SV=1	S	Function unknown	LOW QUALITY PROTEIN: methylesterase 10 [Citrus clementina]	molecular function: catalytic activity (GO:0003824)
Cs_ont_9g000100	260	329	294	769	664	773	3.74599	4.40267	3.90813	11.2077	9.38011	11.1355	1.07046e-25	1.34274	up	--	--	Molecular Function: aspartic-type endopeptidase activity (GO:0004190);; Biological Process: lipid metabolic process (GO:0006629);;	K08245|6.3e-301|cit:102608269|K08245 phytepsin [EC:3.4.23.40] | (RefSeq) aspartic proteinase-like isoform X1	--	[O]	Posttranslational modification, protein turnover, chaperones	Eukaryotic aspartyl protease	Aspartic proteinase A2 OS=Arabidopsis thaliana OX=3702 GN=APA2 PE=2 SV=1	O	Posttranslational modification, protein turnover, chaperones	aspartic proteinase-like isoform X1 [Citrus sinensis]	biological process: metabolic process (GO:0008152);; molecular function: catalytic activity (GO:0003824);; biological process: single-organism process (GO:0044699)
Cs_ont_7g001050	1131	1341	1375	2953	2939	3412	23.2394	25.6568	26.0859	61.4638	59.292	70.1464	9.4324e-64	1.33402	up	--	--	Molecular Function: transferase activity, transferring acyl groups other than amino-acyl groups (GO:0016747);;	K19747|1.9e-64|han:110905106|K19747 BAHD acyltransferase [EC:2.3.1.-] | (RefSeq) BAHD acyltransferase DCR	--	--	--	Transferase family	Uncharacterized acetyltransferase At3g50280 OS=Arabidopsis thaliana OX=3702 GN=At3g50280 PE=3 SV=1	S	Function unknown	uncharacterized acetyltransferase At3g50280 [Citrus clementina]	molecular function: catalytic activity (GO:0003824)
Cs_ont_5g033560	609	758	738	1590	1768	1740	6.98305	8.09639	7.81608	18.4819	19.9215	19.9767	7.06901e-50	1.32922	up	[QV]	Secondary metabolites biosynthesis, transport and catabolism;; Defense mechanisms	Molecular Function: iron ion binding (GO:0005506);; Cellular Component: integral component of membrane (GO:0016021);; Molecular Function: oxidoreductase activity, acting on paired donors, with incorporation or reduction of molecular oxygen (GO:0016705);; Molecular Function: heme binding (GO:0020037);;	K07426|8.0e-179|cpep:111792333|K07426 cytochrome P450 family 4 subfamily B polypeptide 1 [EC:1.14.14.1] | (RefSeq) cytochrome P450 CYP72A219-like	--	[QI]	Secondary metabolites biosynthesis, transport and catabolism;; Lipid transport and metabolism	Cytochrome P450	Cytochrome P450 CYP72A219 OS=Panax ginseng OX=4054 PE=2 SV=1	Q	Secondary metabolites biosynthesis, transport and catabolism	cytochrome P450 CYP72A219-like [Citrus sinensis]	molecular function: binding (GO:0005488);; cellular component: membrane (GO:0016020);; cellular component: membrane part (GO:0044425);; biological process: metabolic process (GO:0008152);; biological process: single-organism process (GO:0044699);; molecular function: catalytic activity (GO:0003824)
Cs_ont_6g014000	277	248	211	560	671	615	4.40118	3.6702	3.09633	9.02169	10.4921	9.79683	5.81605e-19	1.32103	up	--	--	Molecular Function: ATP transmembrane transporter activity (GO:0005347);; Cellular Component: mitochondrial inner membrane (GO:0005743);; Cellular Component: integral component of membrane (GO:0016021);;	K15113|4.0e-187|cit:102627374|K15113 solute carrier family 25 (mitochondrial iron transporter), member 28/37 | (RefSeq) mitoferrin-like	--	[C]	Energy production and conversion	Mitochondrial carrier protein	Probable S-adenosylmethionine carrier 2, chloroplastic OS=Arabidopsis thaliana OX=3702 GN=SAMC2 PE=2 SV=1	C	Energy production and conversion	mitoferrin-like [Citrus sinensis]	biological process: single-organism process (GO:0044699);; biological process: localization (GO:0051179);; molecular function: transporter activity (GO:0005215);; cellular component: cell (GO:0005623);; cellular component: membrane (GO:0016020);; cellular component: organelle (GO:0043226);; cellular component: organelle part (GO:0044422);; cellular component: cell part (GO:0044464);; cellular com…
Cs_ont_2g017740	65	48	84	231	169	155	1.42495	0.974677	1.64528	4.97611	3.58676	3.30589	6.35658e-08	1.32051	up	--	--	Cellular Component: anchored component of plasma membrane (GO:0046658);;	--	--	--	--	Fasciclin domain	Fasciclin-like arabinogalactan protein 7 OS=Arabidopsis thaliana OX=3702 GN=FLA7 PE=2 SV=1	S	Function unknown	fasciclin-like arabinogalactan protein 7 [Citrus clementina]	cellular component: cell (GO:0005623);; cellular component: membrane (GO:0016020);; cellular component: membrane part (GO:0044425);; cellular component: cell part (GO:0044464)
Cs_ont_6g009290	46	56	66	138	167	161	0.42282	0.481555	0.561039	1.29902	1.52707	1.49816	3.5929e-08	1.31712	up	[O]	Posttranslational modification, protein turnover, chaperones	Biological Process: response to reactive oxygen species (GO:0000302);; Cellular Component: cellular_component (GO:0005575);; Cellular Component: intracellular (GO:0005622);; Cellular Component: cell (GO:0005623);; Cellular Component: cytoplasm (GO:0005737);; Biological Process: regulation of translation (GO:0006417);; Biological Process: response to stress (GO:0006950);; Biological Process: respo…	K03695|6.8e-21|ini:109162853|K03695 ATP-dependent Clp protease ATP-binding subunit ClpB | (RefSeq) chaperone protein ClpB1-like	--	[O]	Posttranslational modification, protein turnover, chaperones	Clp amino terminal domain, pathogenicity island component	Protein SMAX1-LIKE 3 OS=Arabidopsis thaliana OX=3702 GN=SMXL3 PE=2 SV=1	O	Posttranslational modification, protein turnover, chaperones	protein SMAX1-LIKE 3 [Citrus sinensis]	biological process: response to stimulus (GO:0050896);; cellular component: cell (GO:0005623);; cellular component: cell part (GO:0044464);; biological process: biological regulation (GO:0065007);; cellular component: organelle (GO:0043226);; cellular component: organelle part (GO:0044422);; biological process: cellular process (GO:0009987)
Citrus_sinensis_newGene_3674	71	85	106	213	261	213	0.613939	0.679534	0.848423	1.86882	2.21866	1.84705	4.56192e-10	1.30549	up	--	--	Molecular Function: nucleic acid binding (GO:0003676);; Biological Process: DNA integration (GO:0015074);;	K03515|6.0e-106|ghi:107894697|K03515 DNA repair protein REV1 [EC:2.7.7.-] | (RefSeq) uncharacterized protein LOC107894697	--	[R]	General function prediction only	Integrase core domain	Retrovirus-related Pol polyprotein from transposon RE2 OS=Arabidopsis thaliana OX=3702 GN=RE2 PE=4 SV=1	--	--	hypothetical protein F511_15285 [Dorcoceras hygrometricum]	molecular function: binding (GO:0005488);; biological process: metabolic process (GO:0008152);; biological process: cellular process (GO:0009987)
Cs_ont_8g029530	75	124	98	254	264	250	1.34193	2.07928	1.63064	4.63596	4.66925	4.49994	1.47645e-10	1.29876	up	--	--	--	--	--	--	--	--	--	--	--	hypothetical protein CISIN_1g0140561mg, partial [Citrus sinensis]	--
Cs_ont_5g008300	150	144	149	330	345	437	2.88186	2.57741	2.64906	6.43206	6.53315	8.43776	1.43108e-13	1.29617	up	[G]	Carbohydrate transport and metabolism	Molecular Function: hydrolase activity, hydrolyzing O-glycosyl compounds (GO:0004553);; Biological Process: carbohydrate metabolic process (GO:0005975);;	K01188|1.2e-307|cit:102624507|K01188 beta-glucosidase [EC:3.2.1.21] | (RefSeq) beta-glucosidase 11-like	Cyanoamino acid metabolism (ko00460);; Starch and sucrose metabolism (ko00500);; Phenylpropanoid biosynthesis (ko00940)	[G]	Carbohydrate transport and metabolism	Glycosyl hydrolase family 1	Beta-glucosidase 11 OS=Arabidopsis thaliana OX=3702 GN=BGLU11 PE=2 SV=2	G	Carbohydrate transport and metabolism	beta-glucosidase 11-like [Citrus sinensis]	molecular function: catalytic activity (GO:0003824);; biological process: metabolic process (GO:0008152)
Cs_ont_1g022630	18549	19750	20728	48172	45533	43589	166.795	167.023	173.013	443.949	406.522	398.073	1.469e-299	1.29193	up	--	--	Cellular Component: cellular_component (GO:0005575);; Cellular Component: cell (GO:0005623);; Cellular Component: plasma membrane (GO:0005886);; Biological Process: response to stress (GO:0006950);; Biological Process: response to osmotic stress (GO:0006970);; Biological Process: biological_process (GO:0008150);; Biological Process: response to abiotic stimulus (GO:0009628);; Biological Process: …	--	--	--	--	Glycine-rich domain-containing protein-like	Glycine-rich domain-containing protein 1 OS=Arabidopsis thaliana OX=3702 GN=GRDP1 PE=2 SV=1	S	Function unknown	glycine-rich domain-containing protein 1 [Citrus sinensis]	cellular component: cell (GO:0005623);; cellular component: membrane (GO:0016020);; cellular component: cell part (GO:0044464);; biological process: response to stimulus (GO:0050896);; biological process: biological regulation (GO:0065007);; biological process: cellular process (GO:0009987)
Cs_ont_6g004980	1885	1762	1890	4392	4443	4127	29.9408	26.0454	27.7161	70.6386	69.2677	65.5614	8.63035e-100	1.29078	up	--	--	Molecular Function: protein binding (GO:0005515);; Cellular Component: cellular_component (GO:0005575);; Cellular Component: intracellular (GO:0005622);; Cellular Component: cell (GO:0005623);; Cellular Component: nucleus (GO:0005634);; Cellular Component: organelle (GO:0043226);; Cellular Component: membrane-bounded organelle (GO:0043227);; Cellular Component: intracellular organelle (GO:0043229…	K08332|2.3e-48|cic:CICLE_v10015636mg|K08332 vacuolar protein 8 | (RefSeq) hypothetical protein	--	[S]	Function unknown	Armadillo/beta-catenin-like repeat	--	S	Function unknown	U-box domain-containing protein 4 [Citrus sinensis]	molecular function: binding (GO:0005488);; cellular component: cell (GO:0005623);; cellular component: cell part (GO:0044464);; cellular component: organelle (GO:0043226)
Cs_ont_3g014270	99	93	81	262	196	253	1.15911	1.01017	0.867173	3.10813	2.25094	2.96264	9.07136e-10	1.28861	up	[O]	Posttranslational modification, protein turnover, chaperones	Molecular Function: nicotianamine synthase activity (GO:0030410);; Biological Process: nicotianamine biosynthetic process (GO:0030418);;	K05953|7.0e-181|cit:102621359|K05953 nicotianamine synthase [EC:2.5.1.43] | (RefSeq) nicotianamine synthase	--	--	--	Nicotianamine synthase protein	Nicotianamine synthase OS=Solanum lycopersicum OX=4081 GN=CHLN PE=2 SV=1	S	Function unknown	nicotianamine synthase [Citrus sinensis]	molecular function: catalytic activity (GO:0003824);; biological process: metabolic process (GO:0008152);; biological process: cellular process (GO:0009987);; biological process: single-organism process (GO:0044699)
Cs_ont_2g005770	82	52	45	161	170	171	4.52829	2.66482	2.29385	9.0576	9.30798	9.50795	3.23141e-07	1.28744	up	--	--	--	--	--	--	--	--	--	--	--	hypothetical protein CISIN_1g035262mg [Citrus sinensis]	--
Cs_ont_9g026480	1229	1513	1480	3374	3267	3191	34.9006	39.9958	38.7875	97.0148	91.0485	90.6334	1.1844e-82	1.2849	up	[O]	Posttranslational modification, protein turnover, chaperones	Molecular Function: ATP binding (GO:0005524);; Biological Process: protein folding (GO:0006457);; Molecular Function: unfolded protein binding (GO:0051082);;	K04079|1.2e-146|cic:CICLE_v10004456mg|K04079 molecular chaperone HtpG | (RefSeq) hypothetical protein	Protein processing in endoplasmic reticulum (ko04141);; Plant-pathogen interaction (ko04626)	[O]	Posttranslational modification, protein turnover, chaperones	Hsp90 protein	Heat shock protein 90-1 OS=Arabidopsis thaliana OX=3702 GN=HSP90-1 PE=1 SV=3	O	Posttranslational modification, protein turnover, chaperones	hypothetical protein E3N88_12715 [Mikania micrantha]	molecular function: binding (GO:0005488);; biological process: cellular process (GO:0009987)
Cs_ont_4g028230	909	1049	1040	2128	2385	2371	9.39194	10.0856	9.91403	22.2655	24.1884	24.4956	3.47198e-59	1.25939	up	--	--	Molecular Function: DNA binding (GO:0003677);; Molecular Function: transcription factor activity, sequence-specific DNA binding (GO:0003700);; Cellular Component: nucleus (GO:0005634);;	K09287|3.9e-204|cit:112497995|K09287 RAV-like factor | (RefSeq) AP2/ERF and B3 domain-containing transcription factor At1g50680-like	--	--	--	B3 DNA binding domain	AP2/ERF and B3 domain-containing transcription factor At1g51120 OS=Arabidopsis thaliana OX=3702 GN=At1g51120 PE=2 SV=1	K	Transcription	AP2/ERF and B3 domain-containing transcription factor At1g50680-like [Citrus sinensis]	molecular function: binding (GO:0005488);; biological process: biological regulation (GO:0065007);; molecular function: nucleic acid binding transcription factor activity (GO:0001071);; cellular component: cell (GO:0005623);; cellular component: organelle (GO:0043226);; cellular component: cell part (GO:0044464)
Cs_ont_9g016540	65	76	71	176	199	168	1.14136	1.23824	1.14487	3.13805	3.43817	2.96475	1.19629e-08	1.25436	up	[O]	Posttranslational modification, protein turnover, chaperones	Molecular Function: peptidyl-prolyl cis-trans isomerase activity (GO:0003755);;	K09571|7.6e-239|zju:107421930|K09571 FK506-binding protein 4/5 [EC:5.2.1.8] | (RefSeq) 70 kDa peptidyl-prolyl isomerase-like isoform X1	--	[O]	Posttranslational modification, protein turnover, chaperones	FKBP-type peptidyl-prolyl cis-trans isomerase	Peptidyl-prolyl cis-trans isomerase FKBP65 OS=Arabidopsis thaliana OX=3702 GN=FKBP65 PE=1 SV=1	O	Posttranslational modification, protein turnover, chaperones	hypothetical protein COLO4_35962 [Corchorus olitorius]	molecular function: catalytic activity (GO:0003824)
Cs_ont_2g028390	6622	8055	8960	17309	18295	17985	19.2689	21.8128	24.0644	50.987	52.2389	52.3281	3.24524e-104	1.25291	up	--	--	--	K20478|9.5e-58|tcc:18600829|K20478 golgin subfamily B member 1 | (RefSeq) putative leucine-rich repeat-containing protein DDB_G0290503	--	[S]	Function unknown	--	--	S	Function unknown	titin isoform X2 [Citrus sinensis]	--
Cs_ont_3g020990	23	52	22	119	97	86	1.27369	2.66452	1.12551	6.67165	5.27839	4.76906	3.3356e-05	1.25202	up	--	--	Molecular Function: iron ion binding (GO:0005506);; Molecular Function: oxidoreductase activity, acting on paired donors, with incorporation or reduction of molecular oxygen (GO:0016705);; Molecular Function: heme binding (GO:0020037);;	K23136|4.6e-41|pvu:PHAVU_009G061600g|K23136 fraxetin 5-hydroxylase [EC:1.14.14.164] | (RefSeq) hypothetical protein	--	[Q]	Secondary metabolites biosynthesis, transport and catabolism	Cytochrome P450	Cytochrome P450 82A3 OS=Glycine max OX=3847 GN=CYP82A3 PE=2 SV=1	Q	Secondary metabolites biosynthesis, transport and catabolism	cytochrome P450 CYP82H23-like [Citrus sinensis]	molecular function: binding (GO:0005488);; biological process: metabolic process (GO:0008152);; biological process: single-organism process (GO:0044699);; molecular function: catalytic activity (GO:0003824)
Cs_ont_3g002890	49	58	53	157	149	120	0.389187	0.43588	0.370251	1.29849	1.25695	0.968752	3.28676e-07	1.25148	up	--	--	Molecular Function: hydrogen ion transmembrane transporter activity (GO:0015078);; Cellular Component: integral component of membrane (GO:0016021);; Cellular Component: proton-transporting V-type ATPase, V0 domain (GO:0033179);;	K02154|2.9e-84|qsu:111995652|K02154 V-type H+-transporting ATPase subunit a | (RefSeq) V-type proton ATPase subunit a2-like	Oxidative phosphorylation (ko00190);; Phagosome (ko04145)	[C]	Energy production and conversion	Domain of unknown function (DUF702)	V-type proton ATPase subunit a3 OS=Arabidopsis thaliana OX=3702 GN=VHA-a3 PE=1 SV=1	P	Inorganic ion transport and metabolism	hypothetical protein CUMW_071180 [Citrus unshiu]	biological process: localization (GO:0051179);; molecular function: transporter activity (GO:0005215);; cellular component: membrane (GO:0016020);; cellular component: membrane part (GO:0044425);; cellular component: macromolecular complex (GO:0032991)
Cs_ont_8g028720	1926	2118	2432	4562	4709	5476	63.2937	64.7937	73.7677	151.798	151.881	180.001	1.87689e-60	1.25065	up	[G]	Carbohydrate transport and metabolism	Molecular Function: chitinase activity (GO:0004568);; Biological Process: carbohydrate metabolic process (GO:0005975);; Biological Process: chitin catabolic process (GO:0006032);; Biological Process: cell wall macromolecule catabolic process (GO:0016998);;	K20547|2.5e-164|cic:CICLE_v10028964mg|K20547 basic endochitinase B [EC:3.2.1.14] | (RefSeq) hypothetical protein	Amino sugar and nucleotide sugar metabolism (ko00520);; MAPK signaling pathway - plant (ko04016)	[R]	General function prediction only	Chitinase class I	Inactive chitinase-like protein 1 OS=Hevea brasiliensis OX=3981 GN=CHI-L1 PE=1 SV=2	U	Intracellular trafficking, secretion, and vesicular transport	endochitinase-like precursor [Citrus sinensis]	molecular function: catalytic activity (GO:0003824);; biological process: metabolic process (GO:0008152);; biological process: cellular process (GO:0009987)
Cs_ont_1g004670	187	150	188	463	393	404	4.06206	3.03659	3.77319	10.2059	8.41324	8.79207	1.52979e-14	1.24937	up	--	--	--	--	--	--	--	PDDEXK-like family of unknown function	--	S	Function unknown	uncharacterized protein LOC18036815 [Citrus clementina]	--
Cs_ont_1g025580	610	566	616	1624	1108	1409	22.9593	19.8149	21.4039	61.9047	40.9309	53.0575	3.44997e-24	1.237	up	[I]	Lipid transport and metabolism	Molecular Function: molecular_function (GO:0003674);; Molecular Function: catalytic activity (GO:0003824);; Molecular Function: hydrolase activity (GO:0016787);; Molecular Function: hydrolase activity, acting on ester bonds (GO:0016788);; Molecular Function: carboxylic ester hydrolase activity (GO:0052689);; Molecular Function: methyl jasmonate esterase activity (GO:0080032);;	K20802|1.2e-50|ath:AT5G10300|K20802 (R)-mandelonitrile lyase [EC:4.1.2.10] | (RefSeq) MES5; methyl esterase 5	Cyanoamino acid metabolism (ko00460)	--	--	Alpha/beta hydrolase family	Methylesterase 10 OS=Arabidopsis thaliana OX=3702 GN=MES10 PE=2 SV=1	S	Function unknown	methylesterase 10 [Citrus clementina]	molecular function: catalytic activity (GO:0003824)
Citrus_sinensis_newGene_3448	15	36	25	61	84	98	0.321968	0.760833	0.410605	1.36244	1.97427	2.02758	7.37257e-05	1.23695	up	--	--	Cellular Component: integral component of membrane (GO:0016021);;	--	--	--	--	Plant protein of unknown function	--	S	Function unknown	hypothetical protein CICLE_v10017831mg [Citrus clementina]	cellular component: membrane (GO:0016020);; cellular component: membrane part (GO:0044425)
Cs_ont_2g027580	1729	1792	1832	4082	3998	3949	49.5391	47.7713	48.4486	118.399	112.424	113.141	4.72695e-114	1.23629	up	[O]	Posttranslational modification, protein turnover, chaperones	Biological Process: protein folding (GO:0006457);; Molecular Function: unfolded protein binding (GO:0051082);;	K09510|1.6e-186|cit:102619066|K09510 DnaJ homolog subfamily B member 4 | (RefSeq) dnaJ homolog subfamily B member 13	--	[O]	Posttranslational modification, protein turnover, chaperones	DnaJ C terminal domain	DnaJ protein homolog OS=Cucumis sativus OX=3659 GN=DNAJ1 PE=2 SV=1	O	Posttranslational modification, protein turnover, chaperones	dnaJ homolog subfamily B member 13 [Citrus sinensis]	biological process: cellular process (GO:0009987);; molecular function: binding (GO:0005488)
Cs_ont_3g012860	19	10	4	41	56	53	0.363805	0.181831	0.07021	0.798447	1.06288	1.03806	0.00030891	1.23561	up	--	--	Cellular Component: nucleus (GO:0005634);; Biological Process: regulation of transcription, DNA-templated (GO:0006355);; Molecular Function: sequence-specific DNA binding (GO:0043565);;	K09338|1.8e-134|cit:102615117|K09338 homeobox-leucine zipper protein | (RefSeq) homeobox-leucine zipper protein HAT9-like	--	[K]	Transcription	Homeodomain	Homeobox-leucine zipper protein HAT22 OS=Arabidopsis thaliana OX=3702 GN=HAT22 PE=1 SV=1	K	Transcription	homeobox-leucine zipper protein HAT9-like [Citrus sinensis]	cellular component: cell (GO:0005623);; cellular component: organelle (GO:0043226);; cellular component: cell part (GO:0044464);; biological process: biological regulation (GO:0065007);; molecular function: binding (GO:0005488)
Cs_ont_3g019860	47	68	82	153	152	207	1.16967	1.58543	1.90271	3.93197	3.77391	5.24889	4.951e-07	1.2322	up	--	--	Cellular Component: extracellular region (GO:0005576);; Cellular Component: plant-type cell wall (GO:0009505);; Molecular Function: carboxylic ester hydrolase activity (GO:0052689);; Molecular Function: pectin acetylesterase activity (GO:0052793);; Biological Process: cell wall organization (GO:0071555);;	K01280|3.5e-110|spen:107013676|K01280 tripeptidyl-peptidase II [EC:3.4.14.10] | (RefSeq) tripeptidyl-peptidase 2-like isoform X1	--	[M]	Cell wall/membrane/envelope biogenesis	Pectinacetylesterase	Pectin acetylesterase 8 OS=Arabidopsis thaliana OX=3702 GN=PAE8 PE=2 SV=1	M	Cell wall/membrane/envelope biogenesis	pectin acetylesterase 8 [Citrus clementina]	cellular component: extracellular region (GO:0005576);; cellular component: cell (GO:0005623);; cellular component: cell part (GO:0044464);; molecular function: catalytic activity (GO:0003824);; biological process: cellular process (GO:0009987);; biological process: cellular component organization or biogenesis (GO:0071840)
Cs_ont_1g015620	17	16	21	53	52	78	2.33139	1.99396	2.6085	7.44076	7.05844	10.9255	0.000129152	1.23177	up	--	--	--	--	--	--	--	--	--	--	--	YTH domain-containing protein 1-like [Citrus sinensis]	--
Cs_ont_7g021670	1368	1546	1398	2945	3219	3557	22.7541	23.9369	21.4587	49.5988	52.5518	59.18	1.91605e-53	1.23111	up	--	--	Molecular Function: chaperone binding (GO:0051087);;	--	--	--	--	BAG domain	BAG family molecular chaperone regulator 5, mitochondrial OS=Arabidopsis thaliana OX=3702 GN=BAG5 PE=1 SV=1	S	Function unknown	uncharacterized protein LOC107177683 [Citrus sinensis]	molecular function: binding (GO:0005488)
Cs_ont_4g004680	1000	1023	990	2316	2143	2306	27.3833	26.0919	25.0357	64.2361	57.6246	63.1714	1.38791e-59	1.22598	up	--	--	--	--	--	--	--	Cotton fibre expressed protein	--	S	Function unknown	uncharacterized protein LOC102627839 [Citrus sinensis]	--
Cs_ont_4g003350	541	474	432	1073	1066	1176	10.088	8.22479	7.42626	20.2701	19.5103	21.9312	2.5645e-25	1.22504	up	--	--	--	--	--	--	--	--	--	--	--	uncharacterized protein LOC102609753 [Citrus sinensis]	--
Cs_ont_5g031150	417	740	741	1585	1453	1672	17.6635	29.2212	28.9841	68.0785	60.4779	70.9183	3.46359e-08	1.22295	up	--	--	--	--	--	--	--	--	--	--	--	hypothetical protein CICLE_v10023135mg [Citrus clementina]	--
Cs_ont_1g020480	21	8	16	55	38	82	0.738303	0.267039	0.518732	1.98403	1.3267	2.94517	0.000299584	1.21852	up	[C]	Energy production and conversion	Molecular Function: NADH dehydrogenase (ubiquinone) activity (GO:0008137);; Molecular Function: metal ion binding (GO:0046872);; Molecular Function: quinone binding (GO:0048038);; Molecular Function: 4 iron, 4 sulfur cluster binding (GO:0051539);;	K03940|1.4e-116|cit:102618563|K03940 NADH dehydrogenase (ubiquinone) Fe-S protein 7 [EC:7.1.1.2] | (RefSeq) uncharacterized protein LOC102618563	Oxidative phosphorylation (ko00190)	[C]	Energy production and conversion	NADH ubiquinone oxidoreductase, 20 Kd subunit	NADH dehydrogenase [ubiquinone] iron-sulfur protein 7, mitochondrial OS=Solanum tuberosum OX=4113 PE=2 SV=1	C	Energy production and conversion	uncharacterized protein LOC102618563 [Citrus sinensis]	biological process: metabolic process (GO:0008152);; biological process: single-organism process (GO:0044699);; molecular function: catalytic activity (GO:0003824);; molecular function: binding (GO:0005488)
Cs_ont_2g030250	68	105	88	208	202	229	1.1968	1.72651	1.43115	3.71367	3.50715	4.04128	1.45065e-08	1.2126	up	[Q]	Secondary metabolites biosynthesis, transport and catabolism	Molecular Function: metal ion binding (GO:0046872);; Molecular Function: dioxygenase activity (GO:0051213);;	K06892|2.6e-147|dzi:111303902|K06892 feruloyl-CoA 6-hydroxylase [EC:1.14.11.61] | (RefSeq) feruloyl CoA ortho-hydroxylase 1-like	Phenylpropanoid biosynthesis (ko00940)	[QR]	Secondary metabolites biosynthesis, transport and catabolism;; General function prediction only	2OG-Fe(II) oxygenase superfamily	Feruloyl CoA ortho-hydroxylase F6H1-3 OS=Ipomoea batatas OX=4120 GN=F6H1-3 PE=1 SV=1	Q	Secondary metabolites biosynthesis, transport and catabolism	feruloyl CoA ortho-hydroxylase 1 [Citrus sinensis]	molecular function: binding (GO:0005488);; biological process: metabolic process (GO:0008152);; biological process: single-organism process (GO:0044699);; molecular function: catalytic activity (GO:0003824)
Cs_ont_8g001440	4465	4906	4647	9422	10357	11140	126.35	129.221	121.383	269.927	287.594	315.209	2.14992e-91	1.20874	up	[O]	Posttranslational modification, protein turnover, chaperones	Biological Process: response to reactive oxygen species (GO:0000302);; Cellular Component: cellular_component (GO:0005575);; Cellular Component: intracellular (GO:0005622);; Cellular Component: cell (GO:0005623);; Cellular Component: cytoplasm (GO:0005737);; Biological Process: response to stress (GO:0006950);; Biological Process: response to oxidative stress (GO:0006979);; Biological Process: bi…	K13993|9.8e-86|cic:CICLE_v10029428mg|K13993 HSP20 family protein | (RefSeq) hypothetical protein	Protein processing in endoplasmic reticulum (ko04141)	[O]	Posttranslational modification, protein turnover, chaperones	Hsp20/alpha crystallin family	18.1 kDa class I heat shock protein OS=Pisum sativum OX=3888 GN=HSP18.1 PE=1 SV=1	O	Posttranslational modification, protein turnover, chaperones	17.3 kDa class I heat shock protein [Citrus clementina]	biological process: response to stimulus (GO:0050896);; cellular component: cell (GO:0005623);; cellular component: cell part (GO:0044464);; cellular component: organelle (GO:0043226)
Cs_ont_2g028590	169	242	270	497	566	503	2.60922	3.48221	3.84504	7.76949	8.58668	7.76626	1.02838e-14	1.2072	up	[P]	Inorganic ion transport and metabolism	Cellular Component: integral component of membrane (GO:0016021);; Molecular Function: transmembrane transporter activity (GO:0022857);;	K02575|2.0e-269|cit:102627329|K02575 MFS transporter, NNP family, nitrate/nitrite transporter | (RefSeq) high affinity nitrate transporter 2.7	Nitrogen metabolism (ko00910)	--	--	Major Facilitator Superfamily	High affinity nitrate transporter 2.7 OS=Arabidopsis thaliana OX=3702 GN=NRT2.7 PE=2 SV=1	P	Inorganic ion transport and metabolism	high affinity nitrate transporter 2.7 [Citrus sinensis]	cellular component: membrane (GO:0016020);; cellular component: membrane part (GO:0044425);; biological process: localization (GO:0051179);; molecular function: transporter activity (GO:0005215)
Cs_ont_4g021590	1552	1948	1559	3573	3662	3979	16.0932	19.1902	14.2324	37.1377	36.8312	40.6837	3.53496e-49	1.20621	up	--	--	Cellular Component: integral component of membrane (GO:0016021);;	--	--	[E]	Amino acid transport and metabolism	Transmembrane amino acid transporter protein	Probable amino acid permease 7 OS=Arabidopsis thaliana OX=3702 GN=AAP7 PE=2 SV=1	E	Amino acid transport and metabolism	hypothetical protein CUMW_031260 [Citrus unshiu]	cellular component: membrane (GO:0016020);; cellular component: membrane part (GO:0044425)
Cs_ont_2g006280	23	25	42	72	92	96	0.557225	0.547042	0.9372	1.75666	2.1939	2.33606	6.10013e-05	1.19724	up	--	--	Molecular Function: calcium ion binding (GO:0005509);;	K24345|2.5e-59|cit:102613020|K24345 calcium-binding protein KIC and related proteins | (RefSeq) calcium-binding protein KRP1	--	[ZD]	Cytoskeleton;; Cell cycle control, cell division, chromosome partitioning	EF-hand domain pair	Calcium-binding protein KRP1 OS=Arabidopsis thaliana OX=3702 GN=KRP1 PE=2 SV=1	--	--	calcium-binding protein KRP1 [Citrus sinensis]	molecular function: binding (GO:0005488)
Citrus_sinensis_newGene_1636	100	138	122	260	310	274	1.17975	1.5055	1.30842	3.45319	3.53572	3.63203	2.34691e-10	1.19259	up	--	--	--	K14806|2.1e-59|cit:102608743|K14806 ATP-dependent RNA helicase DDX31/DBP7 [EC:3.6.4.13] | (RefSeq) ATP-dependent RNA helicase DBP7-like isoform X1	--	--	--	--	--	--	--	uncharacterized protein LOC102621001 [Citrus sinensis]	--
Citrus_sinensis_newGene_1875	46	50	35	142	113	96	1.77687	1.81295	1.26864	5.63373	4.33275	3.76081	1.16861e-05	1.19153	up	--	--	--	--	--	--	--	--	--	--	--	--	--
Cs_ont_6g006950	38	60	40	157	128	88	0.381188	0.56107	0.374322	1.60794	1.27178	0.885514	1.829e-05	1.18925	up	[M]	Cell wall/membrane/envelope biogenesis	Biological Process: sucrose metabolic process (GO:0005985);; Molecular Function: sucrose synthase activity (GO:0016157);;	K00695|0.0e+00|cit:102627856|K00695 sucrose synthase [EC:2.4.1.13] | (RefSeq) sucrose synthase 5	Starch and sucrose metabolism (ko00500)	[M]	Cell wall/membrane/envelope biogenesis	Sucrose synthase	Sucrose synthase 6 OS=Arabidopsis thaliana OX=3702 GN=SUS6 PE=1 SV=1	M	Cell wall/membrane/envelope biogenesis	sucrose synthase 5 [Citrus sinensis]	biological process: metabolic process (GO:0008152);; biological process: cellular process (GO:0009987);; biological process: single-organism process (GO:0044699);; molecular function: catalytic activity (GO:0003824)
Cs_ont_3g025070	85	76	81	218	236	141	0.859819	0.712575	0.75615	2.24386	2.35472	1.43483	4.24716e-07	1.1778	up	[G]	Carbohydrate transport and metabolism	Molecular Function: hydrolase activity, hydrolyzing O-glycosyl compounds (GO:0004553);; Biological Process: carbohydrate metabolic process (GO:0005975);;	K15920|0.0e+00|cit:102619285|K15920 xylan 1,4-beta-xylosidase [EC:3.2.1.37] | (RefSeq) beta-xylosidase/alpha-L-arabinofuranosidase 2	Amino sugar and nucleotide sugar metabolism (ko00520)	--	--	Glycosyl hydrolase family 3 C-terminal domain	Beta-xylosidase/alpha-L-arabinofuranosidase 2 OS=Medicago sativa subsp. varia OX=36902 GN=Xyl2 PE=2 SV=1	G	Carbohydrate transport and metabolism	beta-xylosidase/alpha-L-arabinofuranosidase 2 [Citrus sinensis]	molecular function: catalytic activity (GO:0003824);; biological process: metabolic process (GO:0008152)
Cs_ont_3g029490	35	49	70	155	147	100	0.636389	0.819176	1.17006	2.85612	2.63083	1.82123	1.4693e-05	1.17501	up	[C]	Energy production and conversion	Molecular Function: oxidoreductase activity (GO:0016491);; Molecular Function: FAD binding (GO:0071949);;	K22395|1.2e-156|nau:109214673|K22395 cinnamyl-alcohol dehydrogenase [EC:1.1.1.195] | (RefSeq) berberine bridge enzyme-like 28	Phenylpropanoid biosynthesis (ko00940)	--	--	FAD binding domain	Berberine bridge enzyme-like 18 OS=Arabidopsis thaliana OX=3702 GN=At4g20820 PE=3 SV=1	C	Energy production and conversion	berberine bridge enzyme-like 18 [Citrus sinensis]	molecular function: catalytic activity (GO:0003824);; molecular function: binding (GO:0005488)
Citrus_sinensis_newGene_2794	71	70	161	303	566	246	1.64471	1.51208	3.4427	7.12669	12.9063	5.70185	0.000678389	1.1608	up	--	--	--	--	--	--	--	--	--	--	--	hypothetical protein CICLE_v10029531mg [Citrus clementina]	--
Cs_ont_3g018310	38	30	56	96	111	119	0.513147	0.287316	0.572384	1.0755	1.24827	1.49117	3.36181e-05	1.15894	up	[E]	Amino acid transport and metabolism	Molecular Function: cysteine synthase activity (GO:0004124);; Biological Process: cysteine biosynthetic process from serine (GO:0006535);;	K01738|3.2e-126|cit:102613631|K01738 cysteine synthase [EC:2.5.1.47] | (RefSeq) cysteine synthase-like isoform X2	Cysteine and methionine metabolism (ko00270);; Sulfur metabolism (ko00920);; Carbon metabolism (ko01200);; Biosynthesis of amino acids (ko01230)	[E]	Amino acid transport and metabolism	Pyridoxal-phosphate dependent enzyme	Cysteine synthase OS=Spinacia oleracea OX=3562 PE=1 SV=1	E	Amino acid transport and metabolism	cysteine synthase-like isoform X2 [Citrus sinensis]	molecular function: catalytic activity (GO:0003824);; biological process: metabolic process (GO:0008152);; biological process: cellular process (GO:0009987);; biological process: single-organism process (GO:0044699)
Cs_ont_4g004270	51	57	49	167	79	167	1.13535	1.19713	1.01833	3.81651	1.75224	3.76857	3.69197e-05	1.1554	up	[G]	Carbohydrate transport and metabolism	Molecular Function: water channel activity (GO:0015250);; Cellular Component: integral component of membrane (GO:0016021);;	K09873|2.8e-129|cit:102611770|K09873 aquaporin TIP | (RefSeq) aquaporin TIP4-1	--	[G]	Carbohydrate transport and metabolism	Major intrinsic protein	Aquaporin TIP4-1 OS=Arabidopsis thaliana OX=3702 GN=TIP4-1 PE=2 SV=1	G	Carbohydrate transport and metabolism	aquaporin TIP4-1 [Citrus sinensis]	biological process: single-organism process (GO:0044699);; biological process: localization (GO:0051179);; molecular function: transporter activity (GO:0005215);; cellular component: membrane (GO:0016020);; cellular component: membrane part (GO:0044425)
Cs_ont_1g021720	2	14	16	52	43	40	0.033729	0.231832	0.262684	0.963333	0.771499	0.719473	0.000992696	1.14568	up	[G]	Carbohydrate transport and metabolism	Molecular Function: hydrolase activity, hydrolyzing O-glycosyl compounds (GO:0004553);; Cellular Component: cytoplasm (GO:0005737);; Biological Process: carbohydrate metabolic process (GO:0005975);; Biological Process: establishment or maintenance of cell polarity (GO:0007163);; Cellular Component: actin cytoskeleton (GO:0015629);; Cellular Component: integral component of membrane (GO:0016021);;…	K01210|1.7e-33|qsu:112032642|K01210 glucan 1,3-beta-glucosidase [EC:3.2.1.58] | (RefSeq) glucan 1,3-beta-glucosidase-like	Starch and sucrose metabolism (ko00500)	--	--	Cellulase (glycosyl hydrolase family 5)	--	G	Carbohydrate transport and metabolism	probable glucan 1,3-beta-glucosidase A isoform X1 [Citrus sinensis]	molecular function: catalytic activity (GO:0003824);; cellular component: cell (GO:0005623);; cellular component: cell part (GO:0044464);; biological process: metabolic process (GO:0008152);; biological process: cellular process (GO:0009987);; biological process: single-organism process (GO:0044699);; cellular component: organelle (GO:0043226);; cellular component: membrane (GO:0016020);; cellula…
Cs_ont_4g002430	7842	8084	8177	18287	16292	15913	74.1583	71.1554	71.3794	175.078	151.19	150.481	2.74936e-129	1.13713	up	--	--	Biological Process: ubiquitin-dependent protein catabolic process (GO:0006511);; Cellular Component: SCF ubiquitin ligase complex (GO:0019005);; Biological Process: SCF-dependent proteasomal ubiquitin-dependent protein catabolic process (GO:0031146);;	K14515|1.7e-258|cit:102621500|K14515 EIN3-binding F-box protein | (RefSeq) EIN3-binding F-box protein 1	MAPK signaling pathway - plant (ko04016);; Plant hormone signal transduction (ko04075)	[R]	General function prediction only	Leucine Rich repeat	EIN3-binding F-box protein 1 OS=Arabidopsis thaliana OX=3702 GN=EBF1 PE=1 SV=1	Q	Secondary metabolites biosynthesis, transport and catabolism	EIN3-binding F-box protein 1 [Citrus sinensis]	biological process: metabolic process (GO:0008152);; biological process: cellular process (GO:0009987);; cellular component: cell (GO:0005623);; cellular component: macromolecular complex (GO:0032991);; cellular component: cell part (GO:0044464)
Cs_ont_1g022690	48	92	86	190	175	171	0.977574	1.74276	1.62515	3.92636	3.51113	3.50567	1.98872e-06	1.13524	up	--	--	Cellular Component: plasma membrane (GO:0005886);; Cellular Component: integral component of membrane (GO:0016021);;	--	--	--	--	--	Uncharacterized protein At5g65660 OS=Arabidopsis thaliana OX=3702 GN=At5g65660 PE=2 SV=1	S	Function unknown	uncharacterized protein At5g65660 [Citrus sinensis]	cellular component: cell (GO:0005623);; cellular component: membrane (GO:0016020);; cellular component: cell part (GO:0044464);; cellular component: membrane part (GO:0044425)
Cs_ont_5g049510	306	389	360	773	744	730	5.61478	6.40179	6.11243	13.8121	13.423	13.041	1.14118e-21	1.1298	up	--	--	Molecular Function: zinc ion binding (GO:0008270);; Molecular Function: ubiquitin protein ligase activity (GO:0061630);;	K11979|2.3e-201|cit:102610169|K11979 E3 ubiquitin-protein ligase UBR7 [EC:2.3.2.27] | (RefSeq) putative E3 ubiquitin-protein ligase UBR7 isoform X4	--	[R]	General function prediction only	--	--	S	Function unknown	putative E3 ubiquitin-protein ligase UBR7 isoform X2 [Citrus sinensis]	molecular function: binding (GO:0005488);; biological process: metabolic process (GO:0008152);; biological process: cellular process (GO:0009987);; molecular function: catalytic activity (GO:0003824)
Cs_ont_6g018670	21	14	25	82	47	55	0.279388	0.168641	0.304941	1.0948	0.613457	0.725612	0.000632601	1.11979	up	[T]	Signal transduction mechanisms	Molecular Function: ATP binding (GO:0005524);; Cellular Component: integral component of membrane (GO:0016021);; Molecular Function: ATPase activity (GO:0016887);;	K05681|2.8e-94|gmx:100818395|K05681 ATP-binding cassette, subfamily G (WHITE), member 2 | (RefSeq) ABC transporter G family member 5	ABC transporters (ko02010)	[Q]	Secondary metabolites biosynthesis, transport and catabolism	ABC-2 type transporter	ABC transporter G family member 20 OS=Arabidopsis thaliana OX=3702 GN=ABCG20 PE=2 SV=1	Q	Secondary metabolites biosynthesis, transport and catabolism	ABC transporter G family member 20-like [Citrus sinensis]	molecular function: binding (GO:0005488);; cellular component: membrane (GO:0016020);; cellular component: membrane part (GO:0044425);; molecular function: catalytic activity (GO:0003824)
Citrus_sinensis_newGene_3972	1323	1301	1481	2890	2984	2659	8.62601	8.0604	9.44052	21.6544	19.6699	18.1831	4.16418e-59	1.11972	up	[R]	General function prediction only	Molecular Function: protein kinase activity (GO:0004672);; Molecular Function: ATP binding (GO:0005524);; Cellular Component: integral component of membrane (GO:0016021);;	K13420|2.3e-278|cit:102608793|K13420 LRR receptor-like serine/threonine-protein kinase FLS2 [EC:2.7.11.1] | (RefSeq) LRR receptor-like serine/threonine-protein kinase EFR	MAPK signaling pathway - plant (ko04016);; Plant-pathogen interaction (ko04626)	--	--	Protein tyrosine and serine/threonine kinase	Probable LRR receptor-like serine/threonine-protein kinase At3g47570 OS=Arabidopsis thaliana OX=3702 GN=At3g47570 PE=2 SV=1	T	Signal transduction mechanisms	hypothetical protein CICLE_v10000360mg [Citrus clementina]	biological process: metabolic process (GO:0008152);; biological process: cellular process (GO:0009987);; molecular function: catalytic activity (GO:0003824);; molecular function: binding (GO:0005488);; cellular component: membrane (GO:0016020);; cellular component: membrane part (GO:0044425)
Cs_ont_4g022160	603	787	746	1476	1504	1476	7.33356	8.87206	8.27215	17.9948	17.6006	18.154	4.5468e-34	1.11755	up	[R]	General function prediction only	--	K00789|1.9e-22|pper:18785694|K00789 S-adenosylmethionine synthetase [EC:2.5.1.6] | (RefSeq) S-adenosylmethionine synthase	Cysteine and methionine metabolism (ko00270);; Biosynthesis of amino acids (ko01230)	--	--	von Willebrand factor type A domain	--	S	Function unknown	inter-alpha-trypsin inhibitor heavy chain H3 [Citrus sinensis]	--
Cs_ont_2g030700	198	177	183	458	403	353	2.00259	1.66572	1.70069	4.68731	3.99462	3.5633	8.44681e-12	1.11607	up	[M]	Cell wall/membrane/envelope biogenesis	Molecular Function: hydrolase activity, acting on ester bonds (GO:0016788);;	K01114|4.8e-312|cit:102608487|K01114 phospholipase C [EC:3.1.4.3] | (RefSeq) non-specific phospholipase C2 isoform X1	Inositol phosphate metabolism (ko00562);; Glycerophospholipid metabolism (ko00564);; Ether lipid metabolism (ko00565)	--	--	Phosphoesterase family	Non-specific phospholipase C2 OS=Arabidopsis thaliana OX=3702 GN=NPC2 PE=2 SV=1	M	Cell wall/membrane/envelope biogenesis	non-specific phospholipase C2 isoform X1 [Citrus sinensis]	molecular function: catalytic activity (GO:0003824)
Cs_ont_2g012990	71	96	91	226	161	204	1.72462	2.19109	2.0587	5.60855	3.87499	4.99337	5.59247e-07	1.11574	up	--	--	Biological Process: defense response (GO:0006952);;	--	--	--	--	Pathogenesis-related protein Bet v 1 family	MLP-like protein 43 OS=Arabidopsis thaliana OX=3702 GN=MLP43 PE=1 SV=1	S	Function unknown	MLP-like protein 43 [Citrus sinensis]	biological process: response to stimulus (GO:0050896)
Cs_ont_7g018150	1097	1161	1389	2686	2451	2428	12.3028	12.2126	14.3075	30.648	27.1081	27.4213	9.03548e-47	1.1156	up	--	--	Biological Process: lipid transport (GO:0006869);; Molecular Function: lipid binding (GO:0008289);; Cellular Component: integral component of membrane (GO:0016021);;	K02934|2.2e-11|zju:107422498|K02934 large subunit ribosomal protein L6e | (RefSeq) 60S ribosomal protein L6-like isoform X1	Ribosome (ko03010)	[R]	General function prediction only	C2 domain	--	M	Cell wall/membrane/envelope biogenesis	hypothetical protein CUMW_073650 [Citrus unshiu]	biological process: single-organism process (GO:0044699);; biological process: localization (GO:0051179);; molecular function: binding (GO:0005488);; cellular component: membrane (GO:0016020);; cellular component: membrane part (GO:0044425)
Cs_ont_6g018570	10	7	15	43	45	32	0.129327	0.078004	0.188329	0.601943	0.610587	0.436139	0.00127231	1.11533	up	[V]	Defense mechanisms	Molecular Function: ATP binding (GO:0005524);; Cellular Component: integral component of membrane (GO:0016021);; Molecular Function: ATPase activity (GO:0016887);;	K05681|9.7e-90|gmx:100818395|K05681 ATP-binding cassette, subfamily G (WHITE), member 2 | (RefSeq) ABC transporter G family member 5	ABC transporters (ko02010)	[Q]	Secondary metabolites biosynthesis, transport and catabolism	ABC-2 type transporter	ABC transporter G family member 20 OS=Arabidopsis thaliana OX=3702 GN=ABCG20 PE=2 SV=1	Q	Secondary metabolites biosynthesis, transport and catabolism	ABC transporter G family member 20 [Citrus clementina]	molecular function: binding (GO:0005488);; cellular component: membrane (GO:0016020);; cellular component: membrane part (GO:0044425);; molecular function: catalytic activity (GO:0003824)
Cs_ont_8g001510	13950	14460	15777	31471	30246	29112	556.366	536.946	581.243	1271.56	1184.01	1161.65	2.18715e-210	1.11416	up	--	--	Molecular Function: copper ion transmembrane transporter activity (GO:0005375);; Biological Process: cellular copper ion homeostasis (GO:0006878);; Cellular Component: integral component of membrane (GO:0016021);;	K14686|5.2e-63|cic:CICLE_v10029475mg|K14686 solute carrier family 31 (copper transporter), member 1 | (RefSeq) hypothetical protein	--	[P]	Inorganic ion transport and metabolism	Ctr copper transporter family	Copper transporter 6 OS=Arabidopsis thaliana OX=3702 GN=COPT6 PE=2 SV=1	P	Inorganic ion transport and metabolism	hypothetical protein CICLE_v10029475mg [Citrus clementina]	biological process: localization (GO:0051179);; molecular function: transporter activity (GO:0005215);; biological process: cellular process (GO:0009987);; biological process: single-organism process (GO:0044699);; biological process: biological regulation (GO:0065007);; cellular component: membrane (GO:0016020);; cellular component: membrane part (GO:0044425)
Cs_ont_7g026150	32	75	44	147	138	99	0.312627	0.683123	0.392415	1.47535	1.33313	0.970131	8.45073e-05	1.11385	up	--	--	Molecular Function: DNA binding (GO:0003677);; Cellular Component: nucleus (GO:0005634);;	K09422|5.4e-281|cit:102629689|K09422 transcription factor MYB, plant | (RefSeq) transcription factor MYB124 isoform X2	--	[K]	Transcription	Myb-like DNA-binding domain	Transcription factor MYB88 OS=Arabidopsis thaliana OX=3702 GN=MYB88 PE=1 SV=1	--	--	transcription factor MYB124 isoform X2 [Citrus sinensis]	molecular function: binding (GO:0005488);; cellular component: cell (GO:0005623);; cellular component: organelle (GO:0043226);; cellular component: cell part (GO:0044464)
Cs_ont_9g011290	33	34	45	79	104	102	1.6016	1.53201	1.98464	3.84991	4.92115	4.93273	8.70702e-05	1.1131	up	--	--	--	--	--	--	--	--	--	--	--	uncharacterized protein LOC102622051 isoform X1 [Citrus sinensis]	--
Cs_ont_6g002590	56	63	60	160	110	155	1.36333	1.44313	1.36372	3.97619	2.63694	3.80396	9.66685e-06	1.10883	up	[T]	Signal transduction mechanisms	--	K01076|2.8e-179|cit:102621498|K01076 abhydrolase domain-containing protein 17 [EC:3.1.2.22] | (RefSeq) alpha/beta hydrolase domain-containing protein 17C-like isoform X3	--	[R]	General function prediction only	Serine aminopeptidase, S33	--	L	Replication, recombination and repair	alpha/beta hydrolase domain-containing protein 17C-like isoform X1 [Citrus sinensis]	--
Cs_ont_8g002190	2397	2411	2439	5429	4617	4891	55.693	52.1379	52.3095	127.701	105.279	113.626	2.25671e-68	1.1087	up	[P]	Inorganic ion transport and metabolism	Cellular Component: integral component of membrane (GO:0016021);; Molecular Function: metal ion transmembrane transporter activity (GO:0046873);;	K14709|1.8e-187|cit:102628184|K14709 solute carrier family 39 (zinc transporter), member 1/2/3 | (RefSeq) zinc transporter 2	--	[P]	Inorganic ion transport and metabolism	ZIP Zinc transporter	Zinc transporter 2 OS=Arabidopsis thaliana OX=3702 GN=ZIP2 PE=2 SV=1	P	Inorganic ion transport and metabolism	zinc transporter 2 [Citrus sinensis]	cellular component: membrane (GO:0016020);; cellular component: membrane part (GO:0044425);; biological process: localization (GO:0051179);; molecular function: transporter activity (GO:0005215)
Cs_ont_5g033530	3219	3605	3465	7151	7056	6890	60.486	63.0527	60.094	136.045	130.121	129.477	1.25372e-128	1.10804	up	[QV]	Secondary metabolites biosynthesis, transport and catabolism;; Defense mechanisms	Molecular Function: iron ion binding (GO:0005506);; Cellular Component: integral component of membrane (GO:0016021);; Molecular Function: oxidoreductase activity, acting on paired donors, with incorporation or reduction of molecular oxygen (GO:0016705);; Molecular Function: heme binding (GO:0020037);;	K07426|1.2e-180|cpep:111792333|K07426 cytochrome P450 family 4 subfamily B polypeptide 1 [EC:1.14.14.1] | (RefSeq) cytochrome P450 CYP72A219-like	--	[QI]	Secondary metabolites biosynthesis, transport and catabolism;; Lipid transport and metabolism	Cytochrome P450	Cytochrome P450 CYP72A219 OS=Panax ginseng OX=4054 PE=2 SV=1	Q	Secondary metabolites biosynthesis, transport and catabolism	cytochrome P450 CYP72A219-like [Citrus sinensis]	molecular function: binding (GO:0005488);; cellular component: membrane (GO:0016020);; cellular component: membrane part (GO:0044425);; biological process: metabolic process (GO:0008152);; biological process: single-organism process (GO:0044699);; molecular function: catalytic activity (GO:0003824)
Cs_ont_2g017510	14	13	22	53	45	55	0.193661	0.171989	0.29602	0.785083	0.64668	0.801806	0.00089301	1.10668	up	--	--	Molecular Function: protein binding (GO:0005515);;	--	--	--	--	NPH3 family	BTB/POZ domain-containing protein At5g48130 OS=Arabidopsis thaliana OX=3702 GN=At5g48130 PE=2 SV=1	S	Function unknown	BTB/POZ domain-containing protein At5g48130 [Citrus sinensis]	molecular function: binding (GO:0005488)
Cs_ont_6g010900	1361	1407	1430	2885	2793	2944	29.5438	28.4176	28.6446	63.4022	59.5026	63.9201	1.50259e-66	1.10457	up	--	--	Biological Process: embryo development ending in seed dormancy (GO:0009793);;	--	--	--	--	Late embryogenesis abundant (LEA) group 1	18 kDa seed maturation protein OS=Glycine max OX=3847 GN=GMPM1 PE=2 SV=1	S	Function unknown	late embryogenesis abundant protein 46-like [Citrus sinensis]	biological process: reproduction (GO:0000003);; biological process: reproductive process (GO:0022414);; biological process: multicellular organismal process (GO:0032501);; biological process: developmental process (GO:0032502);; biological process: single-organism process (GO:0044699)
Cs_ont_9g026780	720	746	746	1552	1579	1415	16.4457	15.8714	15.7379	35.8994	35.3979	32.3385	1.01663e-38	1.09622	up	--	--	--	K07052|5.7e-36|ini:109194101|K07052 uncharacterized protein | (RefSeq) uncharacterized LOC109194101	--	--	--	--	Probable membrane-associated kinase regulator 6 OS=Arabidopsis thaliana OX=3702 GN=MAKR6 PE=2 SV=1	S	Function unknown	probable membrane-associated kinase regulator 6 [Citrus sinensis]	--
Cs_ont_9g020940	1265	1369	1454	2923	2808	2596	10.3657	10.4673	11.0027	23.6433	22.1039	20.5092	2.81918e-60	1.09246	up	[F]	Nucleotide transport and metabolism	Molecular Function: guanylate kinase activity (GO:0004385);; Cellular Component: cytosol (GO:0005829);;	K00942|4.3e-228|cit:102620867|K00942 guanylate kinase [EC:2.7.4.8] | (RefSeq) guanylate kinase 2-like	Purine metabolism (ko00230)	[F]	Nucleotide transport and metabolism	Guanylate kinase	Guanylate kinase 2 OS=Arabidopsis thaliana OX=3702 GN=GK-2 PE=2 SV=1	F	Nucleotide transport and metabolism	guanylate kinase 2-like [Citrus sinensis]	biological process: metabolic process (GO:0008152);; biological process: cellular process (GO:0009987);; biological process: single-organism process (GO:0044699);; molecular function: catalytic activity (GO:0003824);; cellular component: cell (GO:0005623);; cellular component: cell part (GO:0044464)
Citrus_sinensis_newGene_1661	6	22	18	49	59	44	0.233891	0.818465	0.403584	1.86184	2.35699	1.58635	0.0015022	1.08676	up	--	--	--	--	--	--	--	--	--	--	--	hypothetical protein CUMW_263750 [Citrus unshiu]	--
Cs_ont_4g004090	257	384	280	625	691	611	6.97862	9.72008	7.02267	17.21	18.454	16.6143	1.46543e-13	1.08366	up	[T]	Signal transduction mechanisms	Molecular Function: serine-type peptidase activity (GO:0008236);;	--	--	--	--	Prolyl oligopeptidase family	--	S	Function unknown	uncharacterized protein LOC102618038 [Citrus sinensis]	biological process: metabolic process (GO:0008152);; molecular function: catalytic activity (GO:0003824)
Cs_ont_3g007540	67	64	90	227	115	174	1.1211	1.0089	1.39927	3.89305	1.91347	2.94426	2.88094e-05	1.07777	up	--	--	Molecular Function: structural constituent of cell wall (GO:0005199);; Biological Process: plant-type cell wall organization (GO:0009664);;	--	--	--	--	Extensin-like region	--	--	--	extensin-3-like [Citrus sinensis]	molecular function: structural molecule activity (GO:0005198);; biological process: cellular process (GO:0009987);; biological process: cellular component organization or biogenesis (GO:0071840)
Cs_ont_1g018850	28	42	24	77	88	78	0.341131	0.489448	0.276229	0.964907	1.07868	0.976706	0.000358166	1.0753	up	--	--	Cellular Component: integral component of membrane (GO:0016021);;	K01728|5.5e-21|zju:107419134|K01728 pectate lyase [EC:4.2.2.2] | (RefSeq) pectate lyase 1-like	Pentose and glucuronate interconversions (ko00040)	--	--	Domain of unknown function (DUF4220)	--	S	Function unknown	uncharacterized protein LOC102612510 [Citrus sinensis]	cellular component: membrane (GO:0016020);; cellular component: membrane part (GO:0044425)
Cs_ont_5g041980	116	93	86	215	213	222	2.36114	1.76954	1.61137	4.45018	4.26741	4.54547	3.85205e-07	1.07507	up	--	--	--	K11855|1.0e-16|bvg:104906049|K11855 ubiquitin carboxyl-terminal hydrolase 36/42 [EC:3.4.19.12] | (RefSeq) ubiquitin carboxyl-terminal hydrolase 36	--	--	--	Hydrophobic seed protein	14 kDa proline-rich protein DC2.15 OS=Daucus carota OX=4039 PE=2 SV=1	S	Function unknown	14 kDa proline-rich protein DC2.15 [Citrus clementina]	--
Cs_ont_2g022650	60	81	80	152	148	196	1.22366	1.53714	1.49739	3.124	2.95406	3.98381	5.88763e-06	1.07125	up	[G]	Carbohydrate transport and metabolism	Molecular Function: UDP-glycosyltransferase activity (GO:0008194);;	K13691|3.0e-281|cic:CICLE_v10015138mg|K13691 pathogen-inducible salicylic acid glucosyltransferase [EC:2.4.1.-] | (RefSeq) hypothetical protein	--	[GC]	Carbohydrate transport and metabolism;; Energy production and conversion	UDP-glucoronosyl and UDP-glucosyl transferase	UDP-glycosyltransferase 74G1 OS=Stevia rebaudiana OX=55670 GN=UGT74G1 PE=1 SV=1	--	--	UDP-glycosyltransferase 74G1 [Citrus clementina]	molecular function: catalytic activity (GO:0003824)
Cs_ont_1g023540	46	57	63	127	143	111	0.942191	1.08623	1.19746	2.63633	2.87865	2.26831	2.79835e-05	1.06444	up	--	--	--	--	--	--	--	Domain of unknown function (DUF4228)	--	S	Function unknown	uncharacterized protein LOC102627102 [Citrus sinensis]	--
Cs_ont_8g001460	774	976	850	1757	1619	1844	25.5081	29.9372	25.8721	58.6453	52.3858	60.7888	1.5934e-30	1.06213	up	[O]	Posttranslational modification, protein turnover, chaperones	Cellular Component: cellular_component (GO:0005575);; Cellular Component: intracellular (GO:0005622);; Cellular Component: cell (GO:0005623);; Cellular Component: cytoplasm (GO:0005737);; Cellular Component: intracellular part (GO:0044424);; Cellular Component: cell part (GO:0044464);;	K13993|3.7e-85|cic:CICLE_v10029453mg|K13993 HSP20 family protein | (RefSeq) hypothetical protein	Protein processing in endoplasmic reticulum (ko04141)	[O]	Posttranslational modification, protein turnover, chaperones	Hsp20/alpha crystallin family	18.5 kDa class I heat shock protein OS=Glycine max OX=3847 GN=HSP18.5-C PE=3 SV=1	O	Posttranslational modification, protein turnover, chaperones	17.3 kDa class I heat shock protein [Citrus clementina]	cellular component: cell (GO:0005623);; cellular component: cell part (GO:0044464)
Cs_ont_8g007250	9	13	35	62	64	50	0.275733	0.36078	0.998202	1.9802	1.98221	1.5713	0.00207605	1.05231	up	--	--	--	K00850|8.5e-08|brp:103868514|K00850 6-phosphofructokinase 1 [EC:2.7.1.11] | (RefSeq) ATP-dependent 6-phosphofructokinase 5, chloroplastic-like	Glycolysis / Gluconeogenesis (ko00010);; Pentose phosphate pathway (ko00030);; Fructose and mannose metabolism (ko00051);; Galactose metabolism (ko00052);; Carbon metabolism (ko01200);; Biosynthesis of amino acids (ko01230);; RNA degradation (ko03018)	--	--	Transcriptional activator	--	S	Function unknown	uncharacterized protein LOC102614802 [Citrus sinensis]	--
Cs_ont_7g005910	34	42	42	73	96	116	0.422792	0.486198	0.476301	0.920548	1.17487	1.43948	0.000271122	1.04869	up	--	--	Biological Process: proteolysis (GO:0006508);; Molecular Function: cysteine-type peptidase activity (GO:0008234);;	K12235|3.8e-18|pavi:110763563|K12235 serine racemase [EC:5.1.1.18] | (RefSeq) uncharacterized protein LOC110763563 isoform X1	Glycine, serine and threonine metabolism (ko00260)	--	--	Ulp1 protease family, C-terminal catalytic domain	--	S	Function unknown	uncharacterized protein LOC112098988 [Citrus clementina]	biological process: metabolic process (GO:0008152);; molecular function: catalytic activity (GO:0003824)
Cs_ont_8g023440	228	261	155	489	449	408	4.51061	4.81081	2.83724	9.80487	8.73489	8.09402	1.17482e-08	1.04153	up	[Q]	Secondary metabolites biosynthesis, transport and catabolism	Molecular Function: oxidoreductase activity (GO:0016491);; Molecular Function: metal ion binding (GO:0046872);;	K24028|3.7e-56|cam:101505284|K24028 salicylic acid 3-hydroxylase [EC:1.14.11.-] | (RefSeq) 1-aminocyclopropane-1-carboxylate oxidase-like	--	[QR]	Secondary metabolites biosynthesis, transport and catabolism;; General function prediction only	non-haem dioxygenase in morphine synthesis N-terminal	Protein DMR6-LIKE OXYGENASE 1 OS=Arabidopsis thaliana OX=3702 GN=DLO1 PE=1 SV=1	Q	Secondary metabolites biosynthesis, transport and catabolism	protein DMR6-LIKE OXYGENASE 1 [Citrus clementina]	molecular function: catalytic activity (GO:0003824);; molecular function: binding (GO:0005488)
Cs_ont_4g014510	30291	33596	32799	71118	58232	61756	824.757	851.397	824.317	1960.3	1555.89	1681.33	8.06738e-33	1.04086	up	--	--	Molecular Function: molecular_function (GO:0003674);; Molecular Function: binding (GO:0005488);; Molecular Function: copper ion binding (GO:0005507);; Biological Process: cellular ion homeostasis (GO:0006873);; Biological Process: cellular metal ion homeostasis (GO:0006875);; Biological Process: cellular copper ion homeostasis (GO:0006878);; Biological Process: biological_process (GO:0008150);; M…	--	--	--	--	--	Metallothionein-like protein type 3 OS=Carica papaya OX=3649 PE=3 SV=1	S	Function unknown	metallothionein-like protein [Citrus unshiu]	molecular function: binding (GO:0005488);; biological process: cellular process (GO:0009987);; biological process: single-organism process (GO:0044699);; biological process: biological regulation (GO:0065007)
Cs_ont_7g004490	6	11	14	31	47	32	0.075561	0.144289	0.176244	0.44047	0.643134	0.448561	0.00320984	1.03589	up	--	--	--	K01513|1.8e-07|ats:109769794|K01513 ectonucleotide pyrophosphatase/phosphodiesterase family member 1/3 [EC:3.1.4.1 3.6.1.9] | (RefSeq) uncharacterized protein LOC109769794	Purine metabolism (ko00230);; Pyrimidine metabolism (ko00240);; Starch and sucrose metabolism (ko00500);; Riboflavin metabolism (ko00740);; Nicotinate and nicotinamide metabolism (ko00760);; Pantothenate and CoA biosynthesis (ko00770)	--	--	Plant protein 1589 of unknown function (A_thal_3526)	--	S	Function unknown	uncharacterized protein LOC18045056 [Citrus clementina]	--
Cs_ont_8g012140	103	120	105	234	214	238	0.810595	0.873655	0.762736	1.85945	1.65067	1.87014	1.71523e-07	1.03231	up	[M]	Cell wall/membrane/envelope biogenesis	Molecular Function: protein serine/threonine kinase activity (GO:0004674);; Molecular Function: ATP binding (GO:0005524);; Cellular Component: integral component of membrane (GO:0016021);;	K13415|8.4e-152|atr:18432040|K13415 protein brassinosteroid insensitive 1 [EC:2.7.10.1 2.7.11.1] | (RefSeq) systemin receptor SR160	Plant hormone signal transduction (ko04075)	--	--	Leucine rich repeat	Serine/threonine-protein kinase BRI1-like 2 OS=Arabidopsis thaliana OX=3702 GN=BRL2 PE=1 SV=1	T	Signal transduction mechanisms	serine/threonine-protein kinase BRI1-like 2 [Citrus sinensis]	biological process: metabolic process (GO:0008152);; biological process: cellular process (GO:0009987);; molecular function: catalytic activity (GO:0003824);; molecular function: binding (GO:0005488);; cellular component: membrane (GO:0016020);; cellular component: membrane part (GO:0044425)
Cs_ont_1g009790	180	204	144	344	381	362	2.55847	2.66377	1.832	5.37632	5.51627	5.46828	4.19133e-09	1.0316	up	[P]	Inorganic ion transport and metabolism	Cellular Component: vacuolar membrane (GO:0005774);; Molecular Function: calcium:proton antiporter activity (GO:0015369);; Cellular Component: integral component of membrane (GO:0016021);;	K07300|2.2e-188|cit:102624296|K07300 Ca2+:H+ antiporter | (RefSeq) vacuolar cation/proton exchanger 3-like	--	[P]	Inorganic ion transport and metabolism	Sodium/calcium exchanger protein	Vacuolar cation/proton exchanger 2 OS=Oryza sativa subsp. japonica OX=39947 GN=CAX2 PE=2 SV=2	P	Inorganic ion transport and metabolism	vacuolar cation/proton exchanger 3-like [Citrus sinensis]	cellular component: cell (GO:0005623);; cellular component: membrane (GO:0016020);; cellular component: organelle (GO:0043226);; cellular component: organelle part (GO:0044422);; cellular component: cell part (GO:0044464);; biological process: single-organism process (GO:0044699);; biological process: localization (GO:0051179);; molecular function: transporter activity (GO:0005215);; cellular com…
Cs_ont_2g033180	533	627	626	1199	1166	1134	16.2093	17.7584	17.5559	36.9168	34.8138	34.494	2.67413e-28	1.027	up	--	--	--	K15803|7.0e-11|qsu:111999375|K15803 (-)-germacrene D synthase [EC:4.2.3.75] | (RefSeq) (-)-germacrene D synthase-like	Sesquiterpenoid and triterpenoid biosynthesis (ko00909)	--	--	--	--	S	Function unknown	hypothetical protein CUMW_059360 [Citrus unshiu]	--
Cs_ont_2g029910	24	2	29	58	66	66	0.634586	0.035079	0.701325	1.54617	1.70373	1.7465	0.00356199	1.02439	up	--	--	Cellular Component: integral component of membrane (GO:0016021);;	K13993|3.8e-22|eus:EUTSA_v10014544mg|K13993 HSP20 family protein | (RefSeq) hypothetical protein	Protein processing in endoplasmic reticulum (ko04141)	[O]	Posttranslational modification, protein turnover, chaperones	Hsp20/alpha crystallin family	Inactive protein RESTRICTED TEV MOVEMENT 2 OS=Arabidopsis thaliana OX=3702 GN=RTM2 PE=3 SV=1	O	Posttranslational modification, protein turnover, chaperones	inactive protein RESTRICTED TEV MOVEMENT 2 [Citrus sinensis]	cellular component: membrane (GO:0016020);; cellular component: membrane part (GO:0044425)
Cs_ont_4g016820	286	373	304	664	647	599	4.45218	5.3992	4.37048	10.4737	9.89245	9.32325	1.09266e-14	1.02052	up	[O]	Posttranslational modification, protein turnover, chaperones	--	K13993|2.4e-14|cmax:111469512|K13993 HSP20 family protein | (RefSeq) 18.5 kDa class I heat shock protein-like	Protein processing in endoplasmic reticulum (ko04141)	--	--	Hsp20/alpha crystallin family	21.7 kDa class VI heat shock protein OS=Arabidopsis thaliana OX=3702 GN=HSP21.7 PE=2 SV=1	S	Function unknown	hypothetical protein CICLE_v10009527mg [Citrus clementina]	--
Cs_ont_2g033020	147	194	176	324	285	453	2.34297	2.88669	2.58937	5.24312	4.47683	7.24052	2.05533e-07	1.01602	up	[QV]	Secondary metabolites biosynthesis, transport and catabolism;; Defense mechanisms	Molecular Function: iron ion binding (GO:0005506);; Cellular Component: membrane (GO:0016020);; Cellular Component: integral component of membrane (GO:0016021);; Molecular Function: oxidoreductase activity, acting on paired donors, with incorporation or reduction of molecular oxygen, NAD(P)H as one donor, and incorporation of one atom of oxygen (GO:0016709);; Molecular Function: heme binding (GO:…	K20770|5.7e-151|gab:108483715|K20770 (+)-delta-cadinene 8-hydroxylase [EC:1.14.-.-] | (RefSeq) flavonoid 3'-monooxygenase-like	--	[Q]	Secondary metabolites biosynthesis, transport and catabolism	Cytochrome P450	Flavonoid 3'-monooxygenase OS=Petunia hybrida OX=4102 GN=CYP75B2 PE=2 SV=1	Q	Secondary metabolites biosynthesis, transport and catabolism	hypothetical protein CISIN_1g009481mg [Citrus sinensis]	molecular function: binding (GO:0005488);; cellular component: membrane (GO:0016020);; cellular component: membrane part (GO:0044425);; biological process: metabolic process (GO:0008152);; biological process: single-organism process (GO:0044699);; molecular function: catalytic activity (GO:0003824)
Cs_ont_5g032370	943	938	1026	1909	1913	1794	9.19155	8.50435	9.22738	18.8377	18.2994	17.488	2.46994e-41	1.01301	up	--	--	Molecular Function: protein binding (GO:0005515);;	--	--	--	--	BTB/POZ domain	BTB/POZ domain-containing protein At1g04390 OS=Arabidopsis thaliana OX=3702 GN=At1g04390 PE=2 SV=3	S	Function unknown	BTB/POZ domain-containing protein At1g04390 isoform X1 [Citrus sinensis]	molecular function: binding (GO:0005488)
Cs_ont_6g015270	12	39	23	64	98	46	0.262255	0.781928	0.465365	1.40794	2.09705	0.995464	0.00270296	1.01161	up	[G]	Carbohydrate transport and metabolism	Cellular Component: vacuole (GO:0005773);; Cellular Component: plasma membrane (GO:0005886);; Biological Process: response to water deprivation (GO:0009414);; Cellular Component: plasmodesma (GO:0009506);; Molecular Function: water channel activity (GO:0015250);; Cellular Component: integral component of membrane (GO:0016021);;	K09872|1.7e-162|cic:CICLE_v10012384mg|K09872 aquaporin PIP | (RefSeq) hypothetical protein	--	[G]	Carbohydrate transport and metabolism	Major intrinsic protein	Probable aquaporin PIP1-2 OS=Oryza sativa subsp. japonica OX=39947 GN=PIP1-2 PE=2 SV=3	G	Carbohydrate transport and metabolism	probable aquaporin PIP1-2 [Citrus clementina]	cellular component: cell (GO:0005623);; cellular component: organelle (GO:0043226);; cellular component: cell part (GO:0044464);; cellular component: membrane (GO:0016020);; biological process: response to stimulus (GO:0050896);; cellular component: cell junction (GO:0030054);; biological process: single-organism process (GO:0044699);; biological process: localization (GO:0051179);; molecular fun…
Cs_ont_4g004790	55	67	46	111	158	107	0.760758	0.838603	0.551597	1.55193	2.22794	1.49264	0.000180459	1.00464	up	--	--	Cellular Component: nucleus (GO:0005634);; Biological Process: regulation of transcription, DNA-templated (GO:0006355);; Biological Process: auxin-activated signaling pathway (GO:0009734);;	K14484|7.8e-109|cit:102623160|K14484 auxin-responsive protein IAA | (RefSeq) auxin-responsive protein IAA2 isoform X1	Plant hormone signal transduction (ko04075)	--	--	AUX/IAA family	Auxin-responsive protein IAA26 OS=Arabidopsis thaliana OX=3702 GN=IAA26 PE=1 SV=2	K	Transcription	auxin-responsive protein IAA2 isoform X1 [Citrus sinensis]	cellular component: cell (GO:0005623);; cellular component: organelle (GO:0043226);; cellular component: cell part (GO:0044464);; biological process: biological regulation (GO:0065007);; biological process: cellular process (GO:0009987);; biological process: signaling (GO:0023052);; biological process: single-organism process (GO:0044699);; biological process: response to stimulus (GO:0050896)
Cs_ont_1g019330	257	296	271	515	581	522	3.75958	4.03151	3.6648	7.64665	8.36068	7.64985	9.59505e-14	1.00446	up	--	--	Cellular Component: integral component of membrane (GO:0016021);;	K20890|6.8e-53|oeu:111370894|K20890 xylan alpha-glucuronosyltransferase [EC:2.4.1.-] | (RefSeq) UDP-glucuronate:xylan alpha-glucuronosyltransferase 1-like	--	[R]	General function prediction only	Domain of unknown function	--	G	Carbohydrate transport and metabolism	uncharacterized protein LOC102626928 [Citrus sinensis]	cellular component: membrane (GO:0016020);; cellular component: membrane part (GO:0044425)
Cs_ont_2g014090	291	315	252	584	539	569	1.76479	1.77045	1.38036	3.56445	3.21211	3.44568	7.09098e-13	1.00436	up	[T]	Signal transduction mechanisms	Molecular Function: phosphorelay sensor kinase activity (GO:0000155);; Molecular Function: phosphoprotein phosphatase activity (GO:0004721);; Cellular Component: endoplasmic reticulum (GO:0005783);; Biological Process: osmosensory signaling pathway (GO:0007231);; Biological Process: sulfate transport (GO:0008272);; Biological Process: response to water deprivation (GO:0009414);; Molecular Functio…	K14489|0.0e+00|cic:CICLE_v10014137mg|K14489 arabidopsis histidine kinase 2/3/4 (cytokinin receptor) [EC:2.7.13.3] | (RefSeq) hypothetical protein	Plant hormone signal transduction (ko04075)	[T]	Signal transduction mechanisms	CHASE domain	Histidine kinase 4 OS=Arabidopsis thaliana OX=3702 GN=AHK4 PE=1 SV=1	T	Signal transduction mechanisms	histidine kinase 4 [Citrus clementina]	biological process: metabolic process (GO:0008152);; biological process: cellular process (GO:0009987);; biological process: signaling (GO:0023052);; biological process: single-organism process (GO:0044699);; biological process: response to stimulus (GO:0050896);; biological process: biological regulation (GO:0065007);; molecular function: catalytic activity (GO:0003824);; molecular function: sig…
Cs_ont_2g015540	137	187	162	308	328	337	2.87509	3.65995	3.12816	6.54207	6.76432	7.09224	7.78094e-09	1.0023	up	[G]	Carbohydrate transport and metabolism	Molecular Function: UDP-glycosyltransferase activity (GO:0008194);;	K13691|1.5e-277|cit:102613809|K13691 pathogen-inducible salicylic acid glucosyltransferase [EC:2.4.1.-] | (RefSeq) UDP-glycosyltransferase 74E2-like isoform X1	--	[GC]	Carbohydrate transport and metabolism;; Energy production and conversion	UDP-glucoronosyl and UDP-glucosyl transferase	UDP-glycosyltransferase 74E2 OS=Arabidopsis thaliana OX=3702 GN=UGT74E2 PE=1 SV=1	--	--	UDP-glycosyltransferase 74E2-like isoform X1 [Citrus sinensis]	molecular function: catalytic activity (GO:0003824)
Cs_ont_1g013600	57	39	29	121	85	93	3.06128	1.95721	1.42617	6.57629	4.48289	5.00641	0.000761214	1.00211	up	--	--	--	--	--	--	--	--	--	L	Replication, recombination and repair	putative nuclear RNA export factor SDE5 [Citrus clementina]	--
Cs_ont_7g013920	30150	31434	34194	61813	59040	61053	719.064	699.639	746.388	1484.28	1382.68	1458.78	2.25095e-190	1.00137	up	[P]	Inorganic ion transport and metabolism	Molecular Function: superoxide dismutase activity (GO:0004784);; Molecular Function: metal ion binding (GO:0046872);;	K04564|5.9e-106|cic:CICLE_v10032406mg|K04564 superoxide dismutase, Fe-Mn family [EC:1.15.1.1] | (RefSeq) hypothetical protein	Peroxisome (ko04146)	[P]	Inorganic ion transport and metabolism	Iron/manganese superoxide dismutases, alpha-hairpin domain	Superoxide dismutase [Fe] 2, chloroplastic OS=Arabidopsis thaliana OX=3702 GN=FSD2 PE=1 SV=1	P	Inorganic ion transport and metabolism	hypothetical protein CISIN_1g026199mg [Citrus sinensis]	biological process: metabolic process (GO:0008152);; biological process: cellular process (GO:0009987);; biological process: single-organism process (GO:0044699);; biological process: response to stimulus (GO:0050896);; biological process: detoxification (GO:0098754);; molecular function: catalytic activity (GO:0003824);; molecular function: antioxidant activity (GO:0016209);; molecular function:…
Cs_ont_6g006270	334	371	452	186	169	165	3.84696	3.97165	4.80046	2.16939	1.90829	1.89331	1.67773e-09	-1.00014	down	[T]	Signal transduction mechanisms	Molecular Function: protein kinase activity (GO:0004672);; Molecular Function: ATP binding (GO:0005524);; Cellular Component: integral component of membrane (GO:0016021);;	K13435|1.7e-80|spen:107018783|K13435 serine/threonine-protein kinase Pto | (RefSeq) receptor-like protein kinase HERK 1 isoform X2	Plant-pathogen interaction (ko04626)	[T]	Signal transduction mechanisms	Protein tyrosine and serine/threonine kinase	Receptor-like protein kinase FERONIA OS=Arabidopsis thaliana OX=3702 GN=FER PE=1 SV=1	T	Signal transduction mechanisms	putative receptor-like protein kinase At5g39000 [Citrus sinensis]	biological process: metabolic process (GO:0008152);; biological process: cellular process (GO:0009987);; molecular function: catalytic activity (GO:0003824);; molecular function: binding (GO:0005488);; cellular component: membrane (GO:0016020);; cellular component: membrane part (GO:0044425)
Cs_ont_9g014770	2049	2147	2290	977	942	1113	23.45	22.8689	24.1871	11.3174	10.5713	12.7284	5.66323e-34	-1.00046	down	[M]	Cell wall/membrane/envelope biogenesis	Cellular Component: integral component of membrane (GO:0016021);;	K08679|1.8e-268|cit:102616171|K08679 UDP-glucuronate 4-epimerase [EC:5.1.3.6] | (RefSeq) UDP-glucuronate 4-epimerase 6	Amino sugar and nucleotide sugar metabolism (ko00520)	[M]	Cell wall/membrane/envelope biogenesis	GDP-mannose 4,6 dehydratase	UDP-glucuronate 4-epimerase 6 OS=Arabidopsis thaliana OX=3702 GN=GAE6 PE=1 SV=1	M	Cell wall/membrane/envelope biogenesis	UDP-glucuronate 4-epimerase 6 [Citrus sinensis]	cellular component: membrane (GO:0016020);; cellular component: membrane part (GO:0044425)
Cs_ont_9g002700	41	65	64	14	5	28	1.01994	1.51486	1.49333	0.348127	0.114686	0.701504	0.00428	-1.00117	down	--	--	Cellular Component: plasma membrane (GO:0005886);; Biological Process: carbohydrate transport (GO:0008643);; Cellular Component: integral component of membrane (GO:0016021);;	K15382|3.1e-125|cit:102609435|K15382 solute carrier family 50 (sugar transporter) | (RefSeq) bidirectional sugar transporter SWEET17-like	--	[R]	General function prediction only	Sugar efflux transporter for intercellular exchange	Bidirectional sugar transporter SWEET17 OS=Arabidopsis thaliana OX=3702 GN=SWEET17 PE=1 SV=2	L	Replication, recombination and repair	bidirectional sugar transporter SWEET17 [Citrus clementina]	cellular component: cell (GO:0005623);; cellular component: membrane (GO:0016020);; cellular component: cell part (GO:0044464);; biological process: single-organism process (GO:0044699);; biological process: localization (GO:0051179);; cellular component: membrane part (GO:0044425)
Cs_ont_1g020160	37	40	41	10	9	14	0.38811	0.394458	0.397277	0.102046	0.090769	0.139528	0.00415635	-1.00269	down	[G]	Carbohydrate transport and metabolism	Molecular Function: hydrolase activity, hydrolyzing O-glycosyl compounds (GO:0004553);; Biological Process: carbohydrate metabolic process (GO:0005975);;	K01193|2.7e-289|cit:102630690|K01193 beta-fructofuranosidase [EC:3.2.1.26] | (RefSeq) LOW QUALITY PROTEIN: beta-fructofuranosidase, insoluble isoenzyme CWINV1-like	Galactose metabolism (ko00052);; Starch and sucrose metabolism (ko00500)	[G]	Carbohydrate transport and metabolism	Glycosyl hydrolases family 32 N-terminal domain	Beta-fructofuranosidase, insoluble isoenzyme CWINV1 OS=Arabidopsis thaliana OX=3702 GN=CWINV1 PE=1 SV=1	G	Carbohydrate transport and metabolism	hypothetical protein CUMW_037570 [Citrus unshiu]	molecular function: catalytic activity (GO:0003824);; biological process: metabolic process (GO:0008152)
Cs_ont_5g020600	821	905	836	459	386	330	26.9595	27.659	25.3103	15.2468	12.4235	10.8308	1.58973e-15	-1.00759	down	--	--	--	--	--	--	--	--	--	--	--	uncharacterized protein LOC102627820 [Citrus sinensis]	--
Cs_ont_2g012090	114	105	130	38	46	55	3.33388	2.861	3.52477	1.11412	1.30104	1.61469	0.000191389	-1.00903	down	--	--	Molecular Function: polysaccharide binding (GO:0030247);;	--	--	--	--	Wall-associated receptor kinase galacturonan-binding	--	T	Signal transduction mechanisms	hypothetical protein CISIN_1g038139mg [Citrus sinensis]	molecular function: binding (GO:0005488)
Cs_ont_4g018790	614	672	648	346	289	245	10.3933	10.5895	10.1312	5.92255	4.79527	4.14264	4.20084e-13	-1.00931	down	--	--	Cellular Component: integral component of membrane (GO:0016021);;	K00889|1.9e-22|dcr:108218789|K00889 1-phosphatidylinositol-4-phosphate 5-kinase [EC:2.7.1.68] | (RefSeq) phosphatidylinositol 4-phosphate 5-kinase 6-like	Inositol phosphate metabolism (ko00562);; Phosphatidylinositol signaling system (ko04070);; Endocytosis (ko04144)	[R]	General function prediction only	Ankyrin repeats (3 copies)	Protein ACCELERATED CELL DEATH 6 OS=Arabidopsis thaliana OX=3702 GN=ACD6 PE=1 SV=1	L	Replication, recombination and repair	hypothetical protein CICLE_v10007797mg [Citrus clementina]	cellular component: membrane (GO:0016020);; cellular component: membrane part (GO:0044425)
Cs_ont_2g021590	145	124	175	38	79	60	1.3258	1.05724	1.47641	0.346818	0.705719	0.545619	0.000186434	-1.0094	down	--	--	Biological Process: protein transport (GO:0015031);;	K19476|0.0e+00|cic:CICLE_v10017478mg|K19476 vacuolar protein sorting-associated protein IST1 | (RefSeq) hypothetical protein	Endocytosis (ko04144)	[Z]	Cytoskeleton	Regulator of Vps4 activity in the MVB pathway	--	Z	Cytoskeleton	hypothetical protein CUMW_183290, partial [Citrus unshiu]	biological process: localization (GO:0051179)
Cs_ont_4g020250	2152	1839	2084	1069	878	864	12.1144	9.53767	10.8793	6.09199	4.84284	4.82721	1.10522e-24	-1.01261	down	[V]	Defense mechanisms	Molecular Function: ATP binding (GO:0005524);; Cellular Component: integral component of membrane (GO:0016021);; Molecular Function: ATPase activity (GO:0016887);; Molecular Function: ATPase activity, coupled to transmembrane movement of substances (GO:0042626);;	K05666|0.0e+00|cit:102618233|K05666 ATP-binding cassette, subfamily C (CFTR/MRP), member 2 | (RefSeq) ABC transporter C family member 3-like isoform X1	ABC transporters (ko02010)	[Q]	Secondary metabolites biosynthesis, transport and catabolism	ABC transporter	ABC transporter C family member 3 OS=Arabidopsis thaliana OX=3702 GN=ABCC3 PE=1 SV=1	Q	Secondary metabolites biosynthesis, transport and catabolism	hypothetical protein CUMW_106090, partial [Citrus unshiu]	molecular function: binding (GO:0005488);; cellular component: membrane (GO:0016020);; cellular component: membrane part (GO:0044425);; molecular function: catalytic activity (GO:0003824);; biological process: localization (GO:0051179);; molecular function: transporter activity (GO:0005215)
Cs_ont_2g012200	162	129	128	10	6	41	2.15782	1.6057	1.5877	0.125964	0.070895	0.539848	0.00335185	-1.01297	down	[I]	Lipid transport and metabolism	Biological Process: fatty acid biosynthetic process (GO:0006633);; Cellular Component: chloroplast (GO:0009507);; Molecular Function: thiolester hydrolase activity (GO:0016790);;	K10781|1.7e-75|ppp:112274563|K10781 fatty acyl-ACP thioesterase B [EC:3.1.2.14 3.1.2.21] | (RefSeq) palmitoyl-acyl carrier protein thioesterase, chloroplastic-like isoform X1	Fatty acid biosynthesis (ko00061);; Fatty acid metabolism (ko01212)	--	--	Acyl-ACP thioesterase	Palmitoyl-acyl carrier protein thioesterase, chloroplastic OS=Arabidopsis thaliana OX=3702 GN=FATB PE=1 SV=1	I	Lipid transport and metabolism	palmitoyl-acyl carrier protein thioesterase, chloroplastic [Citrus clementina]	biological process: metabolic process (GO:0008152);; biological process: cellular process (GO:0009987);; biological process: single-organism process (GO:0044699);; cellular component: cell (GO:0005623);; cellular component: organelle (GO:0043226);; cellular component: cell part (GO:0044464);; molecular function: catalytic activity (GO:0003824)
Cs_ont_5g012450	376	342	348	134	188	150	7.93107	6.70196	6.76479	2.84437	3.87675	3.162	1.69868e-08	-1.01366	down	--	--	--	--	--	--	--	--	--	--	--	uncharacterized protein LOC18050291 [Citrus clementina]	--
Cs_ont_3g011330	267	326	414	163	156	119	5.50255	6.15381	7.76888	3.36459	3.06356	2.43364	1.30417e-07	-1.01602	down	--	--	Cellular Component: nucleus (GO:0005634);; Biological Process: regulation of transcription, DNA-templated (GO:0006355);; Molecular Function: sequence-specific DNA binding (GO:0043565);;	K09338|2.0e-133|cic:CICLE_v10002182mg|K09338 homeobox-leucine zipper protein | (RefSeq) hypothetical protein	--	[K]	Transcription	Homeodomain	Homeobox-leucine zipper protein ATHB-5 OS=Arabidopsis thaliana OX=3702 GN=ATHB-5 PE=1 SV=1	K	Transcription	homeobox-leucine zipper protein ATHB-6-like isoform X2 [Citrus sinensis]	cellular component: cell (GO:0005623);; cellular component: organelle (GO:0043226);; cellular component: cell part (GO:0044464);; biological process: biological regulation (GO:0065007);; molecular function: binding (GO:0005488)
Cs_ont_2g026180	35	35	61	20	5	6	0.651303	0.614404	1.05922	0.3827	0.077973	0.114507	0.00406351	-1.01745	down	--	--	Molecular Function: protein serine/threonine kinase activity (GO:0004674);; Molecular Function: ATP binding (GO:0005524);; Cellular Component: integral component of membrane (GO:0016021);;	--	--	--	--	D-mannose binding lectin	--	T	Signal transduction mechanisms	BRASSINOSTEROID INSENSITIVE 1-associated receptor kinase 1-like isoform X1 [Citrus sinensis]	biological process: metabolic process (GO:0008152);; biological process: cellular process (GO:0009987);; molecular function: catalytic activity (GO:0003824);; molecular function: binding (GO:0005488);; cellular component: membrane (GO:0016020);; cellular component: membrane part (GO:0044425)
Cs_ont_7g021070	575	513	534	255	240	235	6.86263	5.70013	5.88089	3.07557	2.80668	2.7986	4.39531e-13	-1.02448	down	[QV]	Secondary metabolites biosynthesis, transport and catabolism;; Defense mechanisms	Molecular Function: iron ion binding (GO:0005506);; Molecular Function: oxidoreductase activity, acting on paired donors, with incorporation or reduction of molecular oxygen (GO:0016705);; Molecular Function: heme binding (GO:0020037);;	K09590|4.8e-274|cit:102627864|K09590 brassinosteroid-6-oxidase 1 [EC:1.14.-.-] | (RefSeq) cytochrome P450 85A1-like	Brassinosteroid biosynthesis (ko00905)	--	--	Reversibly glycosylated polypeptide	Cytochrome P450 85A1 OS=Solanum lycopersicum OX=4081 GN=CYP85A1 PE=2 SV=1	Q	Secondary metabolites biosynthesis, transport and catabolism	hypothetical protein G4B88_027416 [Cannabis sativa]	molecular function: binding (GO:0005488);; biological process: metabolic process (GO:0008152);; biological process: single-organism process (GO:0044699);; molecular function: catalytic activity (GO:0003824)
Cs_ont_8g028140	51	64	62	10	15	29	0.85092	0.99599	0.958246	0.160149	0.244657	0.486287	0.00249236	-1.02523	down	--	--	--	--	--	--	--	--	--	--	--	uncharacterized protein LOC102619920 [Citrus sinensis]	--
Cs_ont_8g011640	49	89	87	3	34	23	0.839655	1.42772	1.38563	0.036157	0.563514	0.382598	0.00333862	-1.02659	down	--	--	Cellular Component: integral component of membrane (GO:0016021);; Molecular Function: transmembrane transporter activity (GO:0022857);;	K14638|0.0e+00|cit:102613596|K14638 solute carrier family 15 (peptide/histidine transporter), member 3/4 | (RefSeq) protein NRT1/ PTR FAMILY 5.5-like isoform X1	--	[E]	Amino acid transport and metabolism	POT family	Protein NRT1/ PTR FAMILY 5.5 OS=Arabidopsis thaliana OX=3702 GN=NPF5.5 PE=2 SV=1	E	Amino acid transport and metabolism	protein NRT1/ PTR FAMILY 5.5-like isoform X1 [Citrus sinensis]	cellular component: membrane (GO:0016020);; cellular component: membrane part (GO:0044425);; biological process: localization (GO:0051179);; molecular function: transporter activity (GO:0005215)
Cs_ont_6g024450	903	927	975	507	453	297	14.8954	14.229	14.8439	8.46262	7.32051	4.89247	1.78424e-12	-1.0266	down	--	--	Molecular Function: UDP-glycosyltransferase activity (GO:0008194);;	K08237|5.1e-309|cit:102613968|K08237 hydroquinone glucosyltransferase [EC:2.4.1.218] | (RefSeq) hydroquinone glucosyltransferase-like	--	[GC]	Carbohydrate transport and metabolism;; Energy production and conversion	UDP-glucoronosyl and UDP-glucosyl transferase	Hydroquinone glucosyltransferase OS=Rauvolfia serpentina OX=4060 GN=AS PE=1 SV=1	--	--	hydroquinone glucosyltransferase-like [Citrus sinensis]	molecular function: catalytic activity (GO:0003824)
Cs_ont_1g018510	344	340	345	151	165	138	2.03622	1.88451	1.90082	0.910811	0.961158	0.810641	1.20446e-09	-1.02719	down	[V]	Defense mechanisms	Molecular Function: ATP binding (GO:0005524);; Cellular Component: integral component of membrane (GO:0016021);; Molecular Function: ATPase activity (GO:0016887);; Molecular Function: ATPase activity, coupled to transmembrane movement of substances (GO:0042626);;	K05658|0.0e+00|cit:102611413|K05658 ATP-binding cassette, subfamily B (MDR/TAP), member 1 [EC:7.6.2.2] | (RefSeq) ABC transporter B family member 19-like	ABC transporters (ko02010)	[Q]	Secondary metabolites biosynthesis, transport and catabolism	ABC transporter transmembrane region	ABC transporter B family member 19 OS=Arabidopsis thaliana OX=3702 GN=ABCB19 PE=1 SV=1	Q	Secondary metabolites biosynthesis, transport and catabolism	ABC transporter B family member 19-like [Citrus sinensis]	molecular function: binding (GO:0005488);; cellular component: membrane (GO:0016020);; cellular component: membrane part (GO:0044425);; molecular function: catalytic activity (GO:0003824);; biological process: localization (GO:0051179);; molecular function: transporter activity (GO:0005215)
Cs_ont_4g026750	148	156	188	62	66	75	1.48312	1.44771	1.73713	0.620544	0.642988	0.749479	1.15232e-05	-1.02909	down	[ET]	Amino acid transport and metabolism;; Signal transduction mechanisms	Molecular Function: ligand-gated ion channel activity (GO:0015276);; Cellular Component: integral component of membrane (GO:0016021);;	K05387|0.0e+00|cit:102619300|K05387 glutamate receptor, ionotropic, plant | (RefSeq) glutamate receptor 2.8-like	--	[PET]	Inorganic ion transport and metabolism;; Amino acid transport and metabolism;; Signal transduction mechanisms	Receptor family ligand binding region	Glutamate receptor 2.8 OS=Arabidopsis thaliana OX=3702 GN=GLR2.8 PE=2 SV=2	--	--	glutamate receptor 2.8 [Citrus clementina]	biological process: localization (GO:0051179);; molecular function: transporter activity (GO:0005215);; molecular function: molecular transducer activity (GO:0060089);; cellular component: membrane (GO:0016020);; cellular component: membrane part (GO:0044425)
Citrus_sinensis_newGene_2355	748	677	679	292	339	318	21.7566	19.0217	17.9879	8.33302	9.96571	9.25291	3.19202e-15	-1.0292	down	--	--	--	--	--	--	--	--	--	--	--	--	--
Cs_ont_9g010770	216	142	178	64	49	99	9.4875	5.81954	7.21107	2.84272	2.11654	4.34657	0.000105694	-1.03061	down	[O]	Posttranslational modification, protein turnover, chaperones	Molecular Function: glutathione transferase activity (GO:0004364);; Cellular Component: cytoplasm (GO:0005737);; Biological Process: glutathione metabolic process (GO:0006749);;	K00799|9.7e-129|cit:102623140|K00799 glutathione S-transferase [EC:2.5.1.18] | (RefSeq) probable glutathione S-transferase	Glutathione metabolism (ko00480)	[O]	Posttranslational modification, protein turnover, chaperones	Glutathione S-transferase, N-terminal domain	Probable glutathione S-transferase OS=Nicotiana tabacum OX=4097 PE=2 SV=1	O	Posttranslational modification, protein turnover, chaperones	probable glutathione S-transferase [Citrus sinensis]	molecular function: catalytic activity (GO:0003824);; cellular component: cell (GO:0005623);; cellular component: cell part (GO:0044464);; biological process: metabolic process (GO:0008152);; biological process: cellular process (GO:0009987)
Cs_ont_9g027080	424	303	302	118	195	124	6.65728	4.42514	4.36732	1.86997	2.99195	1.93367	2.03372e-06	-1.03089	down	--	--	Molecular Function: DNA binding (GO:0003677);; Molecular Function: transcription factor activity, sequence-specific DNA binding (GO:0003700);; Cellular Component: nucleus (GO:0005634);;	K13434|7.4e-33|pda:103706005|K13434 pathogenesis-related genes transcriptional activator PTI6 | (RefSeq) pathogenesis-related genes transcriptional activator PTI6-like	Plant-pathogen interaction (ko04626)	--	--	AP2 domain	Ethylene-responsive transcription factor CRF4 OS=Arabidopsis thaliana OX=3702 GN=CRF4 PE=1 SV=2	K	Transcription	ethylene-responsive transcription factor CRF4 [Citrus clementina]	molecular function: binding (GO:0005488);; biological process: biological regulation (GO:0065007);; molecular function: nucleic acid binding transcription factor activity (GO:0001071);; cellular component: cell (GO:0005623);; cellular component: organelle (GO:0043226);; cellular component: cell part (GO:0044464)
Cs_ont_9g026920	3407	3579	3743	1527	1754	1654	53.6359	52.4396	54.3808	24.3267	27.0956	26.0261	1.75325e-57	-1.03115	down	[G]	Carbohydrate transport and metabolism	Molecular Function: UDP-glycosyltransferase activity (GO:0008194);; Cellular Component: intracellular membrane-bounded organelle (GO:0043231);;	K22845|1.4e-135|egr:104448052|K22845 phlorizin synthase [EC:2.4.1.357] | (RefSeq) UDP-glycosyltransferase 88B1	Flavonoid biosynthesis (ko00941)	[GC]	Carbohydrate transport and metabolism;; Energy production and conversion	UDP-glucoronosyl and UDP-glucosyl transferase	Anthocyanidin 5,3-O-glucosyltransferase OS=Rosa hybrid cultivar OX=128735 GN=RhGT1 PE=2 SV=1	--	--	anthocyanidin 5,3-O-glucosyltransferase-like [Citrus sinensis]	molecular function: catalytic activity (GO:0003824);; cellular component: cell (GO:0005623);; cellular component: organelle (GO:0043226);; cellular component: cell part (GO:0044464)
Cs_ont_6g007000	290	285	318	161	109	115	3.89735	3.5688	3.95101	2.18399	1.44033	1.54192	1.04672e-07	-1.0312	down	[IQ]	Lipid transport and metabolism;; Secondary metabolites biosynthesis, transport and catabolism	Molecular Function: catalytic activity (GO:0003824);;	K23618|0.0e+00|cit:102625074|K23618 acyl-activating enzyme 11/12 [EC:6.2.1.2 6.2.1.-] | (RefSeq) probable acyl-activating enzyme 12, peroxisomal	--	[I]	Lipid transport and metabolism	AMP-binding enzyme	Probable acyl-activating enzyme 12, peroxisomal OS=Arabidopsis thaliana OX=3702 GN=AAE12 PE=2 SV=1	I	Lipid transport and metabolism	probable acyl-activating enzyme 12, peroxisomal [Citrus sinensis]	molecular function: catalytic activity (GO:0003824)
Cs_ont_5g021040	74	69	59	11	36	16	0.985735	0.859491	0.727162	0.148379	0.470798	0.214184	0.00217421	-1.03142	down	[G]	Carbohydrate transport and metabolism	Molecular Function: beta-N-acetylhexosaminidase activity (GO:0004563);; Biological Process: carbohydrate metabolic process (GO:0005975);; Molecular Function: N-acetyl-beta-D-galactosaminidase activity (GO:0102148);;	K12373|0.0e+00|cit:102625245|K12373 hexosaminidase [EC:3.2.1.52] | (RefSeq) beta-hexosaminidase 2-like	Other glycan degradation (ko00511);; Various types of N-glycan biosynthesis (ko00513);; Amino sugar and nucleotide sugar metabolism (ko00520);; Glycosaminoglycan degradation (ko00531);; Glycosphingolipid biosynthesis - globo and isoglobo series (ko00603);; Glycosphingolipid biosynthesis - ganglio series (ko00604)	[G]	Carbohydrate transport and metabolism	Glycosyl hydrolase family 20, catalytic domain	Beta-hexosaminidase 2 OS=Arabidopsis thaliana OX=3702 GN=HEXO2 PE=1 SV=1	G	Carbohydrate transport and metabolism	beta-hexosaminidase 2-like [Citrus sinensis]	molecular function: catalytic activity (GO:0003824);; biological process: metabolic process (GO:0008152)
Cs_ont_4g005860	637	509	587	274	244	255	10.4958	7.77617	8.89512	4.55505	3.93639	4.18626	1.81862e-12	-1.03335	down	--	--	Molecular Function: electron carrier activity (GO:0009055);; Cellular Component: integral component of membrane (GO:0016021);;	--	--	--	--	Plastocyanin-like domain	Uclacyanin 1 OS=Arabidopsis thaliana OX=3702 GN=UCC1 PE=1 SV=1	S	Function unknown	hypothetical protein CISIN_1g018026mg [Citrus sinensis]	molecular function: electron carrier activity (GO:0009055);; cellular component: membrane (GO:0016020);; cellular component: membrane part (GO:0044425)
Cs_ont_8g006030	314	263	250	106	153	90	5.30536	4.13511	3.89974	1.80295	2.53456	1.52364	1.82507e-06	-1.0363	down	--	--	--	--	--	--	--	Protein of unknown function (DUF1635)	--	S	Function unknown	protein enabled homolog [Citrus sinensis]	--
Cs_ont_5g044630	249	225	177	60	117	88	2.76335	2.327	1.81189	0.66547	1.27391	0.968615	2.43595e-05	-1.03682	down	[G]	Carbohydrate transport and metabolism	Molecular Function: pectate lyase activity (GO:0030570);; Biological Process: pectin catabolic process (GO:0045490);; Molecular Function: metal ion binding (GO:0046872);;	K01728|9.8e-245|cit:102612467|K01728 pectate lyase [EC:4.2.2.2] | (RefSeq) probable pectate lyase 18	Pentose and glucuronate interconversions (ko00040)	--	--	Pectate lyase	Probable pectate lyase 18 OS=Arabidopsis thaliana OX=3702 GN=At4g24780 PE=2 SV=2	G	Carbohydrate transport and metabolism	probable pectate lyase 18 [Citrus sinensis]	molecular function: catalytic activity (GO:0003824);; biological process: metabolic process (GO:0008152);; molecular function: binding (GO:0005488)
Cs_ont_6g003250	363	396	348	194	128	158	12.3768	12.5687	10.9552	6.69815	4.26415	5.38451	1.06577e-08	-1.03779	down	--	--	Cellular Component: integral component of membrane (GO:0016021);;	--	--	--	--	--	--	--	--	hypothetical protein CICLE_v10013077mg [Citrus clementina]	cellular component: membrane (GO:0016020);; cellular component: membrane part (GO:0044425)
Cs_ont_5g018820	75	73	105	44	24	19	1.6855	1.52741	2.15964	0.990972	0.519169	0.420731	0.000988525	-1.03887	down	--	--	Molecular Function: DNA binding (GO:0003677);; Cellular Component: nucleus (GO:0005634);; Biological Process: regulation of transcription, DNA-templated (GO:0006355);; Cellular Component: integral component of membrane (GO:0016021);;	K00521|1.5e-11|cmos:111447866|K00521 ferric-chelate reductase [EC:1.16.1.7] | (RefSeq) ferric reduction oxidase 7, chloroplastic-like	--	--	--	No apical meristem (NAM) protein	Protein FEZ OS=Arabidopsis thaliana OX=3702 GN=FEZ PE=2 SV=1	--	--	uncharacterized protein LOC102607452 isoform X2 [Citrus sinensis]	molecular function: binding (GO:0005488);; cellular component: cell (GO:0005623);; cellular component: organelle (GO:0043226);; cellular component: cell part (GO:0044464);; biological process: biological regulation (GO:0065007);; cellular component: membrane (GO:0016020);; cellular component: membrane part (GO:0044425)
Cs_ont_9g026850	9495	9808	9809	4512	4293	4557	155.207	149.202	147.983	74.6608	68.8517	74.4698	2.94791e-115	-1.04063	down	--	--	--	K19747|6.6e-42|vvi:100243942|K19747 BAHD acyltransferase [EC:2.3.1.-] | (RefSeq) BAHD acyltransferase DCR	--	--	--	C2 domain	--	S	Function unknown	protein SRC2 homolog [Citrus clementina]	--
Cs_ont_2g013300	225	244	232	80	121	94	5.55534	5.6552	5.25022	2.02327	2.9151	2.26639	7.83931e-07	-1.04157	down	--	--	Cellular Component: integral component of membrane (GO:0016021);;	--	--	--	--	PLAC8 family	Protein PLANT CADMIUM RESISTANCE 2 OS=Arabidopsis thaliana OX=3702 GN=PCR2 PE=1 SV=1	S	Function unknown	protein PLANT CADMIUM RESISTANCE 2-like [Citrus sinensis]	cellular component: membrane (GO:0016020);; cellular component: membrane part (GO:0044425)
Cs_ont_7g017170	205	344	200	94	103	111	3.0326	4.75301	2.73259	1.40644	1.50014	1.6432	5.79283e-06	-1.04182	down	[QV]	Secondary metabolites biosynthesis, transport and catabolism;; Defense mechanisms	Molecular Function: iron ion binding (GO:0005506);; Cellular Component: integral component of membrane (GO:0016021);; Molecular Function: oxidoreductase activity, acting on paired donors, with incorporation or reduction of molecular oxygen (GO:0016705);; Molecular Function: heme binding (GO:0020037);;	K24184|1.9e-300|cit:102610713|K24184 cytochrome P450 family 89 subfamily A [EC:1.14.-.-] | (RefSeq) cytochrome P450 89A2-like	--	[Q]	Secondary metabolites biosynthesis, transport and catabolism	Cytochrome P450	Cytochrome P450 89A9 OS=Arabidopsis thaliana OX=3702 GN=CYP89A9 PE=2 SV=1	Q	Secondary metabolites biosynthesis, transport and catabolism	cytochrome P450 89A2-like [Citrus sinensis]	molecular function: binding (GO:0005488);; cellular component: membrane (GO:0016020);; cellular component: membrane part (GO:0044425);; biological process: metabolic process (GO:0008152);; biological process: single-organism process (GO:0044699);; molecular function: catalytic activity (GO:0003824)
Cs_ont_6g010420	117	155	72	24	59	37	4.62372	5.72111	2.62094	0.946987	2.26432	1.46368	0.000795354	-1.04465	down	--	--	Cellular Component: apoplast (GO:0048046);;	K01870|9.4e-40|csat:104723377|K01870 isoleucyl-tRNA synthetase [EC:6.1.1.5] | (RefSeq) isoleucine--tRNA ligase, chloroplastic/mitochondrial-like	Aminoacyl-tRNA biosynthesis (ko00970)	--	--	Dirigent-like protein	Dirigent protein 19 OS=Arabidopsis thaliana OX=3702 GN=DIR19 PE=2 SV=1	S	Function unknown	dirigent protein 22-like [Citrus sinensis]	cellular component: extracellular region (GO:0005576)
Cs_ont_2g034280	269	311	253	152	87	110	7.55321	8.12061	6.54521	4.32145	2.37667	3.06499	9.9886e-07	-1.04484	down	--	--	Molecular Function: peroxidase activity (GO:0004601);; Cellular Component: extracellular region (GO:0005576);; Biological Process: response to oxidative stress (GO:0006979);; Molecular Function: heme binding (GO:0020037);; Biological Process: hydrogen peroxide catabolic process (GO:0042744);; Molecular Function: metal ion binding (GO:0046872);;	K00430|5.5e-195|cit:102615475|K00430 peroxidase [EC:1.11.1.7] | (RefSeq) peroxidase 15-like	Phenylpropanoid biosynthesis (ko00940)	--	--	Peroxidase	Peroxidase 15 OS=Ipomoea batatas OX=4120 GN=pod PE=1 SV=1	Q	Secondary metabolites biosynthesis, transport and catabolism	hypothetical protein CISIN_1g018873mg [Citrus sinensis]	biological process: metabolic process (GO:0008152);; biological process: cellular process (GO:0009987);; biological process: single-organism process (GO:0044699);; biological process: response to stimulus (GO:0050896);; biological process: detoxification (GO:0098754);; molecular function: catalytic activity (GO:0003824);; molecular function: antioxidant activity (GO:0016209);; cellular component:…
Cs_ont_6g004370	805	638	796	351	324	321	34.7715	25.6577	31.7333	15.3448	13.7411	13.838	6.30577e-15	-1.04549	down	--	--	--	--	--	--	--	--	--	--	--	uncharacterized protein LOC107177560 [Citrus sinensis]	--
Cs_ont_4g015510	105	120	206	39	81	36	0.603843	0.644274	1.09777	0.227379	0.455426	0.203662	0.000408689	-1.04602	down	--	--	Molecular Function: DNA binding (GO:0003677);; Cellular Component: nucleus (GO:0005634);;	K09287|5.2e-10|sita:101780026|K09287 RAV-like factor | (RefSeq) AP2/ERF and B3 domain-containing protein Os01g0141000	--	--	--	B3 DNA binding domain	B3 domain-containing transcription repressor VAL1 OS=Arabidopsis thaliana OX=3702 GN=VAL1 PE=1 SV=1	K	Transcription	B3 domain-containing protein Os07g0679700-like [Citrus sinensis]	molecular function: binding (GO:0005488);; cellular component: cell (GO:0005623);; cellular component: organelle (GO:0043226);; cellular component: cell part (GO:0044464)
Cs_ont_8g014110	151	169	159	56	79	59	2.91956	3.04732	2.84656	1.09733	1.4957	1.1448	1.27342e-05	-1.04664	down	--	--	--	K22733|1.6e-40|cit:102612526|K22733 magnesium transporter | (RefSeq) uncharacterized protein LOC102612526	--	--	--	C2 domain	--	S	Function unknown	hypothetical protein CISIN_1g040877mg [Citrus sinensis]	--
Cs_ont_5g032630	474	482	546	226	212	224	6.6229	5.76095	6.52121	3.67232	3.28593	3.59797	1.17393e-13	-1.04875	down	--		Molecular Function: protein serine/threonine kinase activity (GO:0004674);; Molecular Function: ATP binding (GO:0005524);; Cellular Component: plasma membrane (GO:0005886);; Biological Process: protein autophosphorylation (GO:0046777);;	K01180|1.9e-44|cmax:111487562|K01180 endo-1,3(4)-beta-glucanase [EC:3.2.1.6] | (RefSeq) uncharacterized protein LOC111487562	--	[T]	Signal transduction mechanisms	Protein kinase domain	Cold-responsive protein kinase 1 OS=Arabidopsis thaliana OX=3702 GN=CRPK1 PE=1 SV=1	T	Signal transduction mechanisms	cold-responsive protein kinase 1 [Citrus sinensis]	biological process: metabolic process (GO:0008152);; biological process: cellular process (GO:0009987);; molecular function: catalytic activity (GO:0003824);; molecular function: binding (GO:0005488);; cellular component: cell (GO:0005623);; cellular component: membrane (GO:0016020);; cellular component: cell part (GO:0044464)
Cs_ont_7g008330	320	367	340	124	171	147	6.17286	6.59439	6.04727	2.41046	3.23402	2.83025	3.60845e-09	-1.0493	down	[QV]	Secondary metabolites biosynthesis, transport and catabolism;; Defense mechanisms	Molecular Function: monooxygenase activity (GO:0004497);; Molecular Function: iron ion binding (GO:0005506);; Cellular Component: integral component of membrane (GO:0016021);; Molecular Function: oxidoreductase activity, acting on paired donors, with incorporation or reduction of molecular oxygen (GO:0016705);; Molecular Function: heme binding (GO:0020037);;	K21995|1.2e-294|cic:CICLE_v10031286mg|K21995 cytochrome P450 family 77 subfamily A [EC:1.14.-.-] | (RefSeq) hypothetical protein	Cutin, suberine and wax biosynthesis (ko00073)	[Q]	Secondary metabolites biosynthesis, transport and catabolism	Cytochrome P450	Cytochrome P450 77A3 OS=Glycine max OX=3847 GN=CYP77A3 PE=2 SV=1	Q	Secondary metabolites biosynthesis, transport and catabolism	cytochrome P450 77A3 [Citrus clementina]	biological process: metabolic process (GO:0008152);; biological process: single-organism process (GO:0044699);; molecular function: catalytic activity (GO:0003824);; molecular function: binding (GO:0005488);; cellular component: membrane (GO:0016020);; cellular component: membrane part (GO:0044425)
Cs_ont_6g015840	91	69	120	28	46	24	1.73908	1.21907	2.10929	0.536861	0.862405	0.456292	0.000623568	-1.05064	down	[Q]	Secondary metabolites biosynthesis, transport and catabolism	Cellular Component: integral component of membrane (GO:0016021);; Molecular Function: carbohydrate binding (GO:0030246);;	--	--	--	--	Legume lectin domain	L-type lectin-domain containing receptor kinase VIII.2 OS=Arabidopsis thaliana OX=3702 GN=LECRK82 PE=2 SV=1	S	Function unknown	L-type lectin-domain containing receptor kinase VIII.2-like [Citrus sinensis]	cellular component: membrane (GO:0016020);; cellular component: membrane part (GO:0044425);; molecular function: binding (GO:0005488)
Cs_ont_7g028910	613	530	527	260	234	242	14.3424	11.5358	11.3856	6.14573	5.36071	5.64682	6.37083e-13	-1.05074	down	--	--	Cellular Component: cell wall (GO:0005618);; Cellular Component: plasma membrane (GO:0005886);;	K03097|4.8e-16|aip:107632886|K03097 casein kinase II subunit alpha [EC:2.7.11.1] | (RefSeq) casein kinase II subunit alpha-like isoform X3	Ribosome biogenesis in eukaryotes (ko03008);; Circadian rhythm - plant (ko04712)	--	--	Protein of unknown function (DUF642)	--	S	Function unknown	uncharacterized protein LOC18044350 [Citrus clementina]	cellular component: cell (GO:0005623);; cellular component: cell part (GO:0044464);; cellular component: membrane (GO:0016020)
Cs_ont_5g036840	34	38	52	7	12	13	0.479956	0.499021	0.683285	0.090869	0.161169	0.186062	0.00255717	-1.0516	down	--	--	Biological Process: regulation of systemic acquired resistance (GO:0010112);;	--	--	--	--	--	--	--	--	uncharacterized protein LOC102624707 [Citrus sinensis]	biological process: biological regulation (GO:0065007)
Cs_ont_7g007680	577	553	576	274	248	232	26.472	23.6371	24.3842	12.7367	11.1349	10.6444	1.12273e-14	-1.05196	down	--	--	Molecular Function: protein kinase activity (GO:0004672);; Molecular Function: ATP binding (GO:0005524);; Cellular Component: integral component of membrane (GO:0016021);;	K01285|2.4e-15|cic:CICLE_v10033867mg|K01285 lysosomal Pro-X carboxypeptidase [EC:3.4.16.2] | (RefSeq) hypothetical protein	--	[OR]	Posttranslational modification, protein turnover, chaperones;; General function prediction only	--	--	--	--	MDIS1-interacting receptor like kinase 2-like isoform X3 [Citrus sinensis]	biological process: metabolic process (GO:0008152);; biological process: cellular process (GO:0009987);; molecular function: catalytic activity (GO:0003824);; molecular function: binding (GO:0005488);; cellular component: membrane (GO:0016020);; cellular component: membrane part (GO:0044425)
Citrus_sinensis_newGene_332	347	364	414	138	138	203	7.23497	7.82779	8.34308	2.93941	2.97092	5.02939	1.21923e-08	-1.05278	down	--	--	--	--	--	--	--	--	--	--	--	--	--
Cs_ont_7g022980	633	675	607	275	297	275	10.8671	10.7871	9.61983	4.77137	4.99733	4.72545	3.47465e-16	-1.05542	down	[I]	Lipid transport and metabolism	Molecular Function: hydrolase activity (GO:0016787);;	K14493|1.6e-33|adu:107492091|K14493 gibberellin receptor GID1 [EC:3.-.-.-] | (RefSeq) gibberellin receptor GID1C	Plant hormone signal transduction (ko04075)	[V]	Defense mechanisms	alpha/beta hydrolase fold	Probable carboxylesterase 11 OS=Arabidopsis thaliana OX=3702 GN=CXE11 PE=2 SV=1	V	Defense mechanisms	probable carboxylesterase 16 [Citrus sinensis]	molecular function: catalytic activity (GO:0003824)
Cs_ont_4g026990	94	122	129	49	30	50	0.973393	1.18245	1.24095	0.508456	0.298449	0.515066	0.000151777	-1.05632	down	[T]	Signal transduction mechanisms	Molecular Function: solute:proton antiporter activity (GO:0015299);; Cellular Component: integral component of membrane (GO:0016021);;	--	--	[P]	Inorganic ion transport and metabolism	Sodium/hydrogen exchanger family	Cation/H(+) antiporter 3 OS=Arabidopsis thaliana OX=3702 GN=CHX3 PE=2 SV=1	P	Inorganic ion transport and metabolism	hypothetical protein CUMW_111860, partial [Citrus unshiu]	biological process: single-organism process (GO:0044699);; biological process: localization (GO:0051179);; molecular function: transporter activity (GO:0005215);; cellular component: membrane (GO:0016020);; cellular component: membrane part (GO:0044425)
Cs_ont_4g020230	95	64	124	26	17	49	0.619465	0.387716	0.743484	0.17032	0.108623	0.317913	0.00106254	-1.05644	down	[V]	Defense mechanisms	Molecular Function: ATP binding (GO:0005524);; Cellular Component: integral component of membrane (GO:0016021);; Molecular Function: ATPase activity (GO:0016887);; Molecular Function: ATPase activity, coupled to transmembrane movement of substances (GO:0042626);;	K05666|0.0e+00|cit:102618513|K05666 ATP-binding cassette, subfamily C (CFTR/MRP), member 2 | (RefSeq) ABC transporter C family member 3-like	ABC transporters (ko02010)	[Q]	Secondary metabolites biosynthesis, transport and catabolism	ABC transporter	ABC transporter C family member 3 OS=Arabidopsis thaliana OX=3702 GN=ABCC3 PE=1 SV=1	Q	Secondary metabolites biosynthesis, transport and catabolism	ABC transporter C family member 3 [Citrus clementina]	molecular function: binding (GO:0005488);; cellular component: membrane (GO:0016020);; cellular component: membrane part (GO:0044425);; molecular function: catalytic activity (GO:0003824);; biological process: localization (GO:0051179);; molecular function: transporter activity (GO:0005215)
Cs_ont_9g020250	91	110	110	46	42	27	1.02969	1.15823	1.14873	0.518553	0.465768	0.297723	0.000182727	-1.06112	down	[R]	General function prediction only	Biological Process: defense response (GO:0006952);; Molecular Function: ADP binding (GO:0043531);;	K15078|1.2e-118|vvi:100255136|K15078 structure-specific endonuclease subunit SLX1 [EC:3.6.1.-] | (RefSeq) putative disease resistance protein RGA1	--	[T]	Signal transduction mechanisms	NB-ARC domain	Putative disease resistance protein RGA1 OS=Solanum bulbocastanum OX=147425 GN=RGA1 PE=2 SV=2	T	Signal transduction mechanisms	putative disease resistance protein RGA3 [Citrus clementina]	biological process: response to stimulus (GO:0050896);; molecular function: binding (GO:0005488)
Cs_ont_4g019050	339	426	427	163	172	177	17.4444	20.3954	20.2768	8.45335	8.68169	9.10602	3.8898e-11	-1.06484	down	--	--	Cellular Component: plasma membrane (GO:0005886);; Cellular Component: integral component of membrane (GO:0016021);; Molecular Function: 4 iron, 4 sulfur cluster binding (GO:0051539);;	K20855|2.1e-63|dzi:111275668|K20855 beta-1,3-galactosyltransferase 1/2/3/4/5/7/8 [EC:2.4.1.-] | (RefSeq) probable beta-1,3-galactosyltransferase 4 isoform X1	--	--	--	Domain of unknown function (DUF588)	CASP-like protein 2D1 OS=Vitis vinifera OX=29760 GN=VIT_19s0090g00570 PE=2 SV=1	S	Function unknown	CASP-like protein 2D1 [Citrus clementina]	cellular component: cell (GO:0005623);; cellular component: membrane (GO:0016020);; cellular component: cell part (GO:0044464);; cellular component: membrane part (GO:0044425);; molecular function: binding (GO:0005488)
Cs_ont_4g023370	459	617	379	82	225	83	17.0247	21.2903	12.954	3.04164	8.17695	3.04586	0.00208681	-1.06529	down	--	--	Cellular Component: photosystem II (GO:0009523);; Biological Process: photosynthesis (GO:0015979);; Cellular Component: integral component of membrane (GO:0016021);;	K22048|5.0e-26|csv:101209209|K22048 mechanosensitive ion channel protein 4/5/6/7/8/9/10 | (RefSeq) mechanosensitive ion channel protein 10	--	--	--	Photosystem II reaction centre X protein (PsbX)	--	S	Function unknown	uncharacterized protein LOC102612959 [Citrus sinensis]	cellular component: cell (GO:0005623);; cellular component: membrane (GO:0016020);; cellular component: macromolecular complex (GO:0032991);; cellular component: membrane part (GO:0044425);; cellular component: cell part (GO:0044464);; biological process: metabolic process (GO:0008152);; biological process: cellular process (GO:0009987)
Cs_ont_5g036780	1869	1834	1933	785	872	863	35.3137	32.2632	33.7148	15.0189	16.1597	16.3046	1.05198e-38	-1.06589	down	--	--	Biological Process: regulation of gene expression (GO:0010468);;	--	--	--	--	Lateral organ boundaries (LOB) domain	LOB domain-containing protein 41 OS=Arabidopsis thaliana OX=3702 GN=LBD41 PE=2 SV=1	S	Function unknown	LOB domain-containing protein 41 [Citrus sinensis]	biological process: biological regulation (GO:0065007)
Cs_ont_2g031180	64	92	90	31	31	24	1.10635	1.48865	1.44938	0.539135	0.532568	0.405396	0.000403237	-1.06624	down	[Q]	Secondary metabolites biosynthesis, transport and catabolism	Cellular Component: integral component of membrane (GO:0016021);; Molecular Function: transferase activity, transferring acyl groups other than amino-acyl groups (GO:0016747);;	K19861|7.2e-147|vvi:100263045|K19861 benzyl alcohol O-benzoyltransferase [EC:2.3.1.196 2.3.1.232] | (RefSeq) methanol O-anthraniloyltransferase	--	--	--	Transferase family	Methanol O-anthraniloyltransferase OS=Vitis labrusca OX=103355 GN=AMAT PE=1 SV=1	--	--	methanol O-anthraniloyltransferase-like [Citrus sinensis]	cellular component: membrane (GO:0016020);; cellular component: membrane part (GO:0044425);; molecular function: catalytic activity (GO:0003824)
Cs_ont_4g027450	363	405	309	148	156	155	12.3875	12.8827	9.75125	5.09466	5.22055	5.28702	1.59495e-09	-1.06639	down	[F]	Nucleotide transport and metabolism	Biological Process: glutamine metabolic process (GO:0006541);;	K22314|4.3e-149|cic:CICLE_v10009284mg|K22314 glucosinolate gamma-glutamyl hydrolase [EC:3.4.19.16] | (RefSeq) hypothetical protein	--	[F]	Nucleotide transport and metabolism	Glutamine amidotransferase class-I	Gamma-glutamyl peptidase 5 OS=Arabidopsis thaliana OX=3702 GN=GGP5 PE=2 SV=1	F	Nucleotide transport and metabolism	gamma-glutamyl peptidase 3 [Citrus clementina]	biological process: metabolic process (GO:0008152);; biological process: cellular process (GO:0009987);; biological process: single-organism process (GO:0044699)
Cs_ont_6g009880	130	145	201	72	41	69	1.44636	1.4021	2.11802	0.831541	0.437321	0.691341	4.3407e-05	-1.06835	down	--	--	--	K22422|3.0e-235|cit:102614742|K22422 protein downstream neighbor of Son | (RefSeq) protein downstream neighbor of Son isoform X1	--	--	--	--	--	--	--	protein downstream neighbor of Son isoform X2 [Citrus sinensis]	--
Cs_ont_2g011540	516	535	584	245	260	206	7.4434	7.17728	7.77664	3.5657	3.6735	2.96432	2.76306e-14	-1.069	down	--	--	Cellular Component: integral component of membrane (GO:0016021);;	K09775|3.9e-11|dzi:111283728|K09775 uncharacterized protein | (RefSeq) uncharacterized protein LOC111283728 isoform X1	--	--	--	Core-2/I-Branching enzyme	Glycosyltransferase BC10 OS=Oryza sativa subsp. japonica OX=39947 GN=BC10 PE=1 SV=1	S	Function unknown	uncharacterized protein LOC102627900 [Citrus sinensis]	cellular component: membrane (GO:0016020);; cellular component: membrane part (GO:0044425)
Citrus_sinensis_newGene_4128	72	120	40	25	20	26	1.20114	1.87766	0.607168	0.408894	0.32488	0.423852	0.00126543	-1.06918	down	[QV]	Secondary metabolites biosynthesis, transport and catabolism;; Defense mechanisms	Molecular Function: monooxygenase activity (GO:0004497);; Molecular Function: iron ion binding (GO:0005506);; Molecular Function: oxidoreductase activity, acting on paired donors, with incorporation or reduction of molecular oxygen (GO:0016705);; Molecular Function: heme binding (GO:0020037);;	K20617|2.6e-83|lja:Lj3g3v1475790.2|K20617 cytochrome P450 family 71 subfamily A | (RefSeq) Lj3g3v1475790.2; -	--	[Q]	Secondary metabolites biosynthesis, transport and catabolism	Cytochrome P450	Cytochrome P450 83B1 OS=Arabidopsis thaliana OX=3702 GN=CYP83B1 PE=1 SV=1	Q	Secondary metabolites biosynthesis, transport and catabolism	cytochrome P450 83B1 [Citrus clementina]	biological process: metabolic process (GO:0008152);; biological process: single-organism process (GO:0044699);; molecular function: catalytic activity (GO:0003824);; molecular function: binding (GO:0005488)
Cs_ont_1g016580	59	83	71	15	24	30	1.29502	1.70374	1.45179	0.334386	0.50603	0.664107	0.000813307	-1.07071	down	--	--	Cellular Component: integral component of membrane (GO:0016021);;	K03327|1.4e-06|cic:CICLE_v10018703mg|K03327 multidrug resistance protein, MATE family | (RefSeq) hypothetical protein	--	--	--	D-mannose binding lectin	G-type lectin S-receptor-like serine/threonine-protein kinase CES101 OS=Arabidopsis thaliana OX=3702 GN=CES101 PE=2 SV=2	T	Signal transduction mechanisms	G-type lectin S-receptor-like serine/threonine-protein kinase CES101 [Citrus sinensis]	cellular component: membrane (GO:0016020);; cellular component: membrane part (GO:0044425)
Citrus_sinensis_newGene_3700	539	545	511	205	270	215	4.51777	4.27453	3.95984	1.74044	2.23401	1.71292	9.0514e-13	-1.07083	down	--	--	Molecular Function: protein binding (GO:0005515);;	--	--	[R]	General function prediction only	Leucine rich repeat	Receptor-like protein 1 OS=Arabidopsis thaliana OX=3702 GN=RLP1 PE=2 SV=2	A	RNA processing and modification	receptor-like protein 13 [Citrus sinensis]	molecular function: binding (GO:0005488)
Cs_ont_9g003140	49	50	50	11	19	13	4.99824	4.77972	4.69112	1.04954	1.88309	1.31242	0.00152297	-1.07169	down	--	--	--	--	--	--	--	--	--	--	--	--	--
Cs_ont_7g023220	87	69	58	30	22	18	1.57564	1.16676	0.97017	0.547572	0.378548	0.313745	0.000766003	-1.07424	down	[G]	Carbohydrate transport and metabolism	Molecular Function: pectate lyase activity (GO:0030570);; Biological Process: pectin catabolic process (GO:0045490);; Molecular Function: metal ion binding (GO:0046872);;	K01728|1.0e-240|cit:102629596|K01728 pectate lyase [EC:4.2.2.2] | (RefSeq) probable pectate lyase 5	Pentose and glucuronate interconversions (ko00040)	--	--	Pectate lyase	Probable pectate lyase 5 OS=Arabidopsis thaliana OX=3702 GN=At1g67750 PE=2 SV=2	G	Carbohydrate transport and metabolism	hypothetical protein CUMW_078660 [Citrus unshiu]	molecular function: catalytic activity (GO:0003824);; biological process: metabolic process (GO:0008152);; molecular function: binding (GO:0005488)
Cs_ont_6g012130	84	123	153	56	38	37	3.31994	4.55098	5.6271	2.24309	1.48291	1.47614	0.00013613	-1.076	down	[S]	Function unknown	--	--	--	--	--	Domain of unknown function (DUF309)	--	S	Function unknown	uncharacterized protein LOC18038686 [Citrus clementina]	--
Citrus_sinensis_newGene_248	616	628	670	271	342	209	5.20122	4.93713	5.21669	2.31008	2.82889	1.75893	2.99065e-12	-1.07631	down	--	--	Biological Process: defense response (GO:0006952);; Molecular Function: ADP binding (GO:0043531);;	K13457|1.7e-170|cit:102608608|K13457 disease resistance protein RPM1 | (RefSeq) disease resistance protein RPM1-like isoform X1	Plant-pathogen interaction (ko04626)	[T]	Signal transduction mechanisms	NB-ARC domain	Disease resistance protein RPM1 OS=Arabidopsis thaliana OX=3702 GN=RPM1 PE=1 SV=1	T	Signal transduction mechanisms	hypothetical protein CISIN_1g048733mg, partial [Citrus sinensis]	biological process: response to stimulus (GO:0050896);; molecular function: binding (GO:0005488)
Cs_ont_5g040310	38	83	43	7	24	2	0.572559	1.16837	0.593226	0.099302	0.35253	0.027628	0.00222939	-1.07637	down	--	--	Cellular Component: extracellular region (GO:0005576);; Biological Process: defense response (GO:0006952);;	--	--	--	--	Thaumatin family	Thaumatin-like protein OS=Actinidia deliciosa OX=3627 GN=tlp PE=1 SV=2	S	Function unknown	protein P21-like [Citrus sinensis]	cellular component: extracellular region (GO:0005576);; biological process: response to stimulus (GO:0050896)
Cs_ont_1g016490	438	425	494	211	156	211	4.39163	3.99945	4.58639	2.13933	1.54678	2.04654	4.2341e-11	-1.07641	down	[R]	General function prediction only	Molecular Function: protein kinase activity (GO:0004672);; Molecular Function: ATP binding (GO:0005524);; Cellular Component: integral component of membrane (GO:0016021);;	K24104|3.3e-26|thj:104799061|K24104 GPN-loop GTPase | (RefSeq) LOW QUALITY PROTEIN: uncharacterized protein LOC104799061	--	--	--	D-mannose binding lectin	G-type lectin S-receptor-like serine/threonine-protein kinase CES101 OS=Arabidopsis thaliana OX=3702 GN=CES101 PE=2 SV=2	T	Signal transduction mechanisms	G-type lectin S-receptor-like serine/threonine-protein kinase At1g67520 [Citrus sinensis]	biological process: metabolic process (GO:0008152);; biological process: cellular process (GO:0009987);; molecular function: catalytic activity (GO:0003824);; molecular function: binding (GO:0005488);; cellular component: membrane (GO:0016020);; cellular component: membrane part (GO:0044425)
Cs_ont_8g027120	160	199	173	71	84	57	6.02619	6.97686	6.02532	2.70879	3.11068	2.14436	3.84383e-06	-1.07674	down	[S]	Function unknown	Cellular Component: extracellular region (GO:0005576);;	K13449|3.6e-96|cit:102627194|K13449 pathogenesis-related protein 1 | (RefSeq) pathogenesis-related protein 1-like	MAPK signaling pathway - plant (ko04016);; Plant hormone signal transduction (ko04075);; Plant-pathogen interaction (ko04626)	[S]	Function unknown	Cysteine-rich secretory protein family	Pathogenesis-related protein 1 OS=Arabidopsis thaliana OX=3702 GN=At2g14610 PE=1 SV=1	L	Replication, recombination and repair	pathogenesis-related protein 1-like [Citrus sinensis]	cellular component: extracellular region (GO:0005576)
Cs_ont_8g002880	677	744	866	346	373	271	9.56772	9.78637	11.3003	4.95188	5.1704	3.83205	1.05235e-15	-1.0781	down	--	--	Cellular Component: integral component of membrane (GO:0016021);;	--	--	--	--	--	--	--	--	uncharacterized protein LOC102610518 [Citrus sinensis]	cellular component: membrane (GO:0016020);; cellular component: membrane part (GO:0044425)
Cs_ont_5g004550	81	79	81	22	27	34	1.7136	1.59548	1.36326	0.420097	0.569042	0.717774	0.000360231	-1.07929	down	[R]	General function prediction only	--	K09775|5.2e-23|cre:CHLREDRAFT_205936|K09775 uncharacterized protein | (RefSeq) CGL83; predicted protein	--	--	--	Divergent PAP2 family	--	S	Function unknown	uncharacterized protein LOC102622631 isoform X4 [Citrus sinensis]	--
Cs_ont_3g011110	440	389	508	173	220	175	5.60497	4.61488	5.97714	2.22996	2.74916	2.22467	6.10093e-11	-1.07941	down	--	--	Molecular Function: UDP-glycosyltransferase activity (GO:0008194);;	K22706|4.9e-168|pper:18788923|K22706 (R)-mandelonitrile beta-glucosyltransferase [EC:2.4.1.354] | (RefSeq) 7-deoxyloganetin glucosyltransferase	Cyanoamino acid metabolism (ko00460)	[GC]	Carbohydrate transport and metabolism;; Energy production and conversion	UDP-glucoronosyl and UDP-glucosyl transferase	7-deoxyloganetin glucosyltransferase OS=Gardenia jasminoides OX=114476 GN=UGT85A24 PE=1 SV=1	--	--	7-deoxyloganetin glucosyltransferase-like [Citrus sinensis]	molecular function: catalytic activity (GO:0003824)
Cs_ont_1g027620	343	467	442	232	152	136	2.26517	3.04079	2.81562	1.54436	0.98032	0.934688	1.69991e-08	-1.07943	down	--	--	Molecular Function: microtubule motor activity (GO:0003777);; Molecular Function: ATP binding (GO:0005524);; Biological Process: microtubule-based movement (GO:0007018);; Molecular Function: microtubule binding (GO:0008017);;	K11498|0.0e+00|cit:102609338|K11498 centromeric protein E | (RefSeq) kinesin-like protein KIN-7G isoform X1	--	[Z]	Cytoskeleton	Kinesin motor domain	Kinesin-like protein KIN-7G OS=Arabidopsis thaliana OX=3702 GN=KIN7G PE=2 SV=1	Z	Cytoskeleton	kinesin-like protein KIN-7G isoform X1 [Citrus sinensis]	molecular function: catalytic activity (GO:0003824);; molecular function: binding (GO:0005488);; biological process: cellular process (GO:0009987);; biological process: single-organism process (GO:0044699)
Cs_ont_1g026300	407	462	555	217	179	209	5.53884	5.85236	6.97804	2.99257	2.38638	2.84319	5.6322e-12	-1.08223	down	--	--	Molecular Function: molecular_function (GO:0003674);; Molecular Function: nucleic acid binding (GO:0003676);; Molecular Function: DNA binding (GO:0003677);; Molecular Function: transcription factor activity, sequence-specific DNA binding (GO:0003700);; Molecular Function: binding (GO:0005488);; Cellular Component: cellular_component (GO:0005575);; Cellular Component: intracellular (GO:0005622);; …	K14494|3.4e-24|cmos:111445187|K14494 DELLA protein | (RefSeq) DELLA protein GAIP	Plant hormone signal transduction (ko04075)	--	--	GRAS domain family	Scarecrow-like protein 15 OS=Arabidopsis thaliana OX=3702 GN=SCL15 PE=1 SV=3	K	Transcription	scarecrow-like protein 15 [Citrus clementina]	molecular function: binding (GO:0005488);; biological process: biological regulation (GO:0065007);; molecular function: nucleic acid binding transcription factor activity (GO:0001071);; cellular component: cell (GO:0005623);; cellular component: cell part (GO:0044464);; cellular component: organelle (GO:0043226);; biological process: cellular process (GO:0009987);; biological process: development…
Cs_ont_5g019530	70	69	49	27	13	17	1.8066	1.64401	1.15296	0.70118	0.320974	0.420841	0.00105731	-1.08263	down	[R]	General function prediction only	Molecular Function: chitinase activity (GO:0004568);; Biological Process: carbohydrate metabolic process (GO:0005975);; Biological Process: chitin catabolic process (GO:0006032);; Molecular Function: chitin binding (GO:0008061);; Biological Process: cell wall macromolecule catabolic process (GO:0016998);;	K01183|1.5e-163|cit:102608623|K01183 chitinase [EC:3.2.1.14] | (RefSeq) endochitinase EP3	Amino sugar and nucleotide sugar metabolism (ko00520)	[R]	General function prediction only	Chitinase class I	Endochitinase EP3 OS=Arabidopsis thaliana OX=3702 GN=EP3 PE=1 SV=1	L	Replication, recombination and repair	endochitinase EP3 [Citrus sinensis]	molecular function: catalytic activity (GO:0003824);; biological process: metabolic process (GO:0008152);; molecular function: binding (GO:0005488);; biological process: cellular process (GO:0009987)
Cs_ont_3g009340	114	116	127	52	44	39	1.97686	1.92949	2.17339	0.991496	0.757651	0.734007	3.87194e-05	-1.08289	down	--	--	Molecular Function: hydrolase activity, acting on ester bonds (GO:0016788);;	K01206|3.5e-90|ath:AT1G67830|K01206 alpha-L-fucosidase [EC:3.2.1.51] | (RefSeq) FXG1; alpha-fucosidase 1	Other glycan degradation (ko00511)	--	--	GDSL-like Lipase/Acylhydrolase	Esterase OS=Hevea brasiliensis OX=3981 PE=1 SV=1	S	Function unknown	hypothetical protein CISIN_1g015153mg [Citrus sinensis]	molecular function: catalytic activity (GO:0003824)
Cs_ont_5g016180	1208	1305	1517	589	597	576	17.3934	17.4848	20.1603	8.5754	8.43429	8.2834	1.95047e-30	-1.08816	down	[P]	Inorganic ion transport and metabolism	Molecular Function: ammonium transmembrane transporter activity (GO:0008519);; Cellular Component: integral component of membrane (GO:0016021);;	K03320|2.2e-285|cic:CICLE_v10019808mg|K03320 ammonium transporter, Amt family | (RefSeq) hypothetical protein	--	[P]	Inorganic ion transport and metabolism	Ammonium Transporter Family	Ammonium transporter 1 member 2 OS=Solanum lycopersicum OX=4081 GN=AMT1-2 PE=2 SV=1	P	Inorganic ion transport and metabolism	ammonium transporter 1 member 2 [Citrus clementina]	biological process: localization (GO:0051179);; molecular function: transporter activity (GO:0005215);; cellular component: membrane (GO:0016020);; cellular component: membrane part (GO:0044425)
Cs_ont_7g023730	394	409	471	216	146	173	25.2519	24.4095	27.9158	14.0242	9.19536	11.103	1.45136e-10	-1.08872	down	--	--	Molecular Function: molecular_function (GO:0003674);; Molecular Function: catalytic activity (GO:0003824);; Molecular Function: ubiquitin-protein transferase activity (GO:0004842);; Biological Process: cellular protein modification process (GO:0006464);; Biological Process: proteolysis (GO:0006508);; Biological Process: ubiquitin-dependent protein catabolic process (GO:0006511);; Biological Proce…	K16285|2.7e-77|cit:102616511|K16285 RING/U-box domain-containing protein [EC:2.3.2.27] | (RefSeq) probable E3 ubiquitin-protein ligase XERICO	--	[O]	Posttranslational modification, protein turnover, chaperones	Ring finger domain	Probable E3 ubiquitin-protein ligase XERICO OS=Arabidopsis thaliana OX=3702 GN=XERICO PE=1 SV=1	O	Posttranslational modification, protein turnover, chaperones	probable E3 ubiquitin-protein ligase XERICO [Citrus sinensis]	molecular function: catalytic activity (GO:0003824);; biological process: metabolic process (GO:0008152);; biological process: cellular process (GO:0009987);; biological process: response to stimulus (GO:0050896);; biological process: biological regulation (GO:0065007)
Cs_ont_4g018950	13772	14149	14062	6039	6058	6525	378.833	362.346	358.429	168.681	163.997	179.502	2.22956e-120	-1.08936	down	--	--	Molecular Function: translation initiation factor activity (GO:0003743);;	K03113|1.8e-59|cic:CICLE_v10009975mg|K03113 translation initiation factor 1 | (RefSeq) hypothetical protein	RNA transport (ko03013)	[J]	Translation, ribosomal structure and biogenesis	Translation initiation factor SUI1	Protein translation factor SUI1 homolog 1 OS=Arabidopsis thaliana OX=3702 GN=At4g27130 PE=1 SV=2	J	Translation, ribosomal structure and biogenesis	protein translation factor SUI1 homolog 1 [Citrus clementina]	biological process: metabolic process (GO:0008152);; biological process: cellular process (GO:0009987);; molecular function: binding (GO:0005488)
Cs_ont_9g009110	105	110	109	32	50	36	2.46752	2.41857	2.36823	0.750376	1.15807	0.839129	8.06452e-05	-1.09315	down	[Q]	Secondary metabolites biosynthesis, transport and catabolism	Molecular Function: oxidoreductase activity (GO:0016491);; Molecular Function: metal ion binding (GO:0046872);;	K05658|1.2e-115|cpep:111781709|K05658 ATP-binding cassette, subfamily B (MDR/TAP), member 1 [EC:7.6.2.2] | (RefSeq) uncharacterized protein LOC111781709	ABC transporters (ko02010)	[QR]	Secondary metabolites biosynthesis, transport and catabolism;; General function prediction only	non-haem dioxygenase in morphine synthesis N-terminal	Protein SRG1 OS=Arabidopsis thaliana OX=3702 GN=SRG1 PE=2 SV=1	Q	Secondary metabolites biosynthesis, transport and catabolism	protein SRG1-like [Citrus sinensis]	molecular function: catalytic activity (GO:0003824);; molecular function: binding (GO:0005488)
Cs_ont_3g011130	108	79	124	32	50	26	2.77361	1.88798	2.93297	0.827217	1.2386	0.662431	0.000222895	-1.0932	down	--	--	Molecular Function: UDP-glycosyltransferase activity (GO:0008194);;	K23452|6.1e-147|bna:106451242|K23452 UDP-glucosyltransferase 85A [EC:2.4.1.-] | (RefSeq) UDP-glycosyltransferase 85A2 isoform X2	Zeatin biosynthesis (ko00908)	[GC]	Carbohydrate transport and metabolism;; Energy production and conversion	--	7-deoxyloganetin glucosyltransferase OS=Gardenia jasminoides OX=114476 GN=UGT85A24 PE=1 SV=1	--	--	7-deoxyloganetin glucosyltransferase [Citrus clementina]	molecular function: catalytic activity (GO:0003824)
Cs_ont_4g023640	701	738	823	359	303	311	17.8574	17.2123	19.0618	9.34522	7.58763	7.95409	2.20224e-19	-1.09629	down	--	--	Molecular Function: transcription factor activity, sequence-specific DNA binding (GO:0003700);; Cellular Component: nucleus (GO:0005634);; Molecular Function: sequence-specific DNA binding (GO:0043565);;	K13424|3.9e-09|bna:106422600|K13424 WRKY transcription factor 33 | (RefSeq) probable WRKY transcription factor 26	MAPK signaling pathway - plant (ko04016);; Plant-pathogen interaction (ko04626)	--	--	WRKY DNA -binding domain	Probable WRKY transcription factor 50 OS=Arabidopsis thaliana OX=3702 GN=WRKY50 PE=2 SV=1	K	Transcription	hypothetical protein CICLE_v10009761mg [Citrus clementina]	biological process: biological regulation (GO:0065007);; molecular function: nucleic acid binding transcription factor activity (GO:0001071);; cellular component: cell (GO:0005623);; cellular component: organelle (GO:0043226);; cellular component: cell part (GO:0044464);; molecular function: binding (GO:0005488)
Cs_ont_7g027730	1722	1697	1810	768	773	748	37.7976	34.6704	36.671	17.0649	16.6393	16.4143	7.17376e-43	-1.0969	down	--	--	Molecular Function: calcium ion binding (GO:0005509);; Molecular Function: calcium-dependent phospholipid binding (GO:0005544);;	K17098|4.5e-172|cit:102625467|K17098 annexin D | (RefSeq) annexin D4	--	[U]	Intracellular trafficking, secretion, and vesicular transport	Annexin	Annexin D4 OS=Arabidopsis thaliana OX=3702 GN=ANN4 PE=1 SV=1	U	Intracellular trafficking, secretion, and vesicular transport	annexin D4 [Citrus sinensis]	molecular function: binding (GO:0005488)
Cs_ont_4g006680	667	679	803	306	337	277	6.29475	5.94499	6.96865	2.92261	3.11813	2.61262	5.43141e-18	-1.09924	down	[T]	Signal transduction mechanisms	Molecular Function: voltage-gated potassium channel activity (GO:0005249);; Cellular Component: integral component of membrane (GO:0016021);; Biological Process: regulation of ion transmembrane transport (GO:0034765);;	K21867|0.0e+00|cit:102611571|K21867 potassium channel | (RefSeq) potassium channel AKT1	--	[PT]	Inorganic ion transport and metabolism;; Signal transduction mechanisms	Ion transport protein	Potassium channel AKT1 OS=Arabidopsis thaliana OX=3702 GN=AKT1 PE=1 SV=2	--	--	potassium channel AKT1 [Citrus sinensis]	biological process: cellular process (GO:0009987);; biological process: single-organism process (GO:0044699);; biological process: localization (GO:0051179);; biological process: biological regulation (GO:0065007);; molecular function: transporter activity (GO:0005215);; cellular component: membrane (GO:0016020);; cellular component: membrane part (GO:0044425)
Cs_ont_7g011500	161	174	206	66	70	77	2.42727	2.47259	2.86788	0.977204	1.01853	1.08911	1.10682e-06	-1.09937	down	[QV]	Secondary metabolites biosynthesis, transport and catabolism;; Defense mechanisms	Molecular Function: monooxygenase activity (GO:0004497);; Molecular Function: iron ion binding (GO:0005506);; Cellular Component: integral component of membrane (GO:0016021);; Molecular Function: oxidoreductase activity, acting on paired donors, with incorporation or reduction of molecular oxygen (GO:0016705);; Molecular Function: heme binding (GO:0020037);;	K04123|5.6e-189|cic:CICLE_v10031341mg|K04123 ent-kaurenoic acid monooxygenase [EC:1.14.14.107] | (RefSeq) hypothetical protein	Diterpenoid biosynthesis (ko00904)	[QI]	Secondary metabolites biosynthesis, transport and catabolism;; Lipid transport and metabolism	Cytochrome P450	Beta-amyrin 11-oxidase OS=Glycyrrhiza uralensis OX=74613 GN=CYP88D6 PE=1 SV=1	Q	Secondary metabolites biosynthesis, transport and catabolism	beta-amyrin 11-oxidase [Citrus clementina]	biological process: metabolic process (GO:0008152);; biological process: single-organism process (GO:0044699);; molecular function: catalytic activity (GO:0003824);; molecular function: binding (GO:0005488);; cellular component: membrane (GO:0016020);; cellular component: membrane part (GO:0044425)
Cs_ont_4g027080	231	302	295	107	117	114	6.18447	7.52765	7.31012	2.89016	3.05834	3.03573	6.72447e-09	-1.10179	down	--	--	Biological Process: brassinosteroid mediated signaling pathway (GO:0009742);; Biological Process: regulation of growth (GO:0040008);;	--	--	--	--	--	Transcription factor IBH1-like 1 OS=Arabidopsis thaliana OX=3702 GN=IBL1 PE=1 SV=1	S	Function unknown	transcription factor IBH1-like 1 [Citrus clementina]	biological process: cellular process (GO:0009987);; biological process: signaling (GO:0023052);; biological process: single-organism process (GO:0044699);; biological process: response to stimulus (GO:0050896);; biological process: biological regulation (GO:0065007)
Cs_ont_6g020600	345	342	310	112	135	162	4.03328	3.71993	3.34638	1.31919	1.5449	1.8951	4.54997e-09	-1.1025	down	[E]	Amino acid transport and metabolism	Cellular Component: cytoplasm (GO:0005737);; Biological Process: L-phenylalanine catabolic process (GO:0006559);; Biological Process: cinnamic acid biosynthetic process (GO:0009800);; Molecular Function: phenylalanine ammonia-lyase activity (GO:0045548);;	K10775|0.0e+00|cic:CICLE_v10011175mg|K10775 phenylalanine ammonia-lyase [EC:4.3.1.24] | (RefSeq) hypothetical protein	Phenylalanine metabolism (ko00360);; Phenylpropanoid biosynthesis (ko00940)	[Q]	Secondary metabolites biosynthesis, transport and catabolism	Aromatic amino acid lyase	Phenylalanine ammonia-lyase OS=Populus trichocarpa OX=3694 GN=PAL PE=2 SV=1	Q	Secondary metabolites biosynthesis, transport and catabolism	phenylalanine ammonia-lyase [Citrus clementina]	cellular component: cell (GO:0005623);; cellular component: cell part (GO:0044464);; biological process: metabolic process (GO:0008152);; biological process: cellular process (GO:0009987);; biological process: single-organism process (GO:0044699);; molecular function: catalytic activity (GO:0003824)
Cs_ont_2g015320	40	65	98	27	15	16	0.515103	0.781515	1.16069	0.351505	0.182364	0.197087	0.000904613	-1.10424	down	--	--	Molecular Function: ligand-gated ion channel activity (GO:0015276);; Cellular Component: integral component of membrane (GO:0016021);;	K05387|0.0e+00|cit:102620966|K05387 glutamate receptor, ionotropic, plant | (RefSeq) glutamate receptor 1.2-like	--	[PET]	Inorganic ion transport and metabolism;; Amino acid transport and metabolism;; Signal transduction mechanisms	Receptor family ligand binding region	Glutamate receptor 1.2 OS=Arabidopsis thaliana OX=3702 GN=GLR1.2 PE=2 SV=1	--	--	glutamate receptor 1.2-like [Citrus sinensis]	biological process: localization (GO:0051179);; molecular function: transporter activity (GO:0005215);; molecular function: molecular transducer activity (GO:0060089);; cellular component: membrane (GO:0016020);; cellular component: membrane part (GO:0044425)
Cs_ont_8g014180	261	306	218	75	99	134	6.52589	7.11118	5.0227	1.87813	2.40992	3.329	1.18298e-06	-1.10463	down	--	--	Cellular Component: nucleus (GO:0005634);;	--	--	--	--	Domain of unknown function (DUF4228)	--	S	Function unknown	uncharacterized protein LOC102628736 [Citrus sinensis]	cellular component: cell (GO:0005623);; cellular component: organelle (GO:0043226);; cellular component: cell part (GO:0044464)
Cs_ont_8g009990	151	97	108	54	43	29	3.77191	2.25604	2.49683	1.36015	1.05913	0.709799	0.000124052	-1.10464	down	--	--	Molecular Function: protein kinase activity (GO:0004672);; Molecular Function: calcium ion binding (GO:0005509);; Molecular Function: ATP binding (GO:0005524);; Cellular Component: integral component of membrane (GO:0016021);; Molecular Function: polysaccharide binding (GO:0030247);;	--	--	--	--	Wall-associated receptor kinase galacturonan-binding	Wall-associated receptor kinase 1 OS=Arabidopsis thaliana OX=3702 GN=WAK1 PE=1 SV=2	--	--	putative wall-associated receptor kinase-like 16 [Citrus sinensis]	biological process: metabolic process (GO:0008152);; biological process: cellular process (GO:0009987);; molecular function: catalytic activity (GO:0003824);; molecular function: binding (GO:0005488);; cellular component: membrane (GO:0016020);; cellular component: membrane part (GO:0044425)
Cs_ont_3g014710	3107	2973	2926	1277	1374	1282	69.1477	61.5617	60.0978	28.7533	29.9902	28.5252	4.8952e-52	-1.10533	down	--	--	Cellular Component: integral component of membrane (GO:0016021);;	--	--	--	--	--	--	--	--	uncharacterized protein LOC102608697 [Citrus sinensis]	cellular component: membrane (GO:0016020);; cellular component: membrane part (GO:0044425)
Cs_ont_8g028960	134	87	193	45	69	24	1.39286	0.866438	1.81128	0.461953	0.75309	0.257669	0.00027862	-1.1062	down	--	--	Molecular Function: ubiquitin-protein transferase activity (GO:0004842);; Cellular Component: nucleus (GO:0005634);; Cellular Component: cytoplasm (GO:0005737);;	K08332|6.4e-24|gmx:102664031|K08332 vacuolar protein 8 | (RefSeq) U-box domain-containing protein 15-like	--	[S]	Function unknown	Armadillo/beta-catenin-like repeat	U-box domain-containing protein 15 OS=Arabidopsis thaliana OX=3702 GN=PUB15 PE=2 SV=2	S	Function unknown	U-box domain-containing protein 15 [Citrus sinensis]	molecular function: catalytic activity (GO:0003824);; cellular component: cell (GO:0005623);; cellular component: organelle (GO:0043226);; cellular component: cell part (GO:0044464)
Cs_ont_4g004780	149	209	128	84	41	52	3.41101	4.45219	2.69472	1.93853	0.904726	1.16419	4.87015e-05	-1.10628	down	--	--	Biological Process: phosphorelay signal transduction system (GO:0000160);; Cellular Component: nucleus (GO:0005634);; Cellular Component: cytoplasm (GO:0005737);; Biological Process: cytokinin-activated signaling pathway (GO:0009736);; Molecular Function: histidine phosphotransfer kinase activity (GO:0009927);; Biological Process: phosphorylation (GO:0016310);; Molecular Function: protein histidi…	K14490|1.1e-71|cit:102623635|K14490 histidine-containing phosphotransfer peotein | (RefSeq) histidine-containing phosphotransfer protein 4	Plant hormone signal transduction (ko04075)	[T]	Signal transduction mechanisms	Hpt domain	Pseudo histidine-containing phosphotransfer protein 5 OS=Oryza sativa subsp. japonica OX=39947 GN=PHP5 PE=2 SV=1	T	Signal transduction mechanisms	histidine-containing phosphotransfer protein 4 [Citrus sinensis]	biological process: cellular process (GO:0009987);; biological process: signaling (GO:0023052);; biological process: single-organism process (GO:0044699);; biological process: response to stimulus (GO:0050896);; biological process: biological regulation (GO:0065007);; cellular component: cell (GO:0005623);; cellular component: organelle (GO:0043226);; cellular component: cell part (GO:0044464);; …
Cs_ont_3g021220	749	682	693	320	310	276	15.4171	13.0746	13.1635	6.66469	6.25378	5.685	6.49143e-18	-1.10793	down	[G]	Carbohydrate transport and metabolism	Molecular Function: hydrolase activity, hydrolyzing O-glycosyl compounds (GO:0004553);; Cellular Component: cell wall (GO:0005618);; Biological Process: xyloglucan metabolic process (GO:0010411);; Molecular Function: xyloglucan:xyloglucosyl transferase activity (GO:0016762);; Biological Process: cell wall biogenesis (GO:0042546);; Cellular Component: apoplast (GO:0048046);; Biological Process: ce…	K08235|1.4e-206|cic:CICLE_v10001649mg|K08235 xyloglucan:xyloglucosyl transferase [EC:2.4.1.207] | (RefSeq) hypothetical protein	--	--	--	Glycosyl hydrolases family 16	Probable xyloglucan endotransglucosylase/hydrolase protein 30 OS=Arabidopsis thaliana OX=3702 GN=XTH30 PE=2 SV=2	G	Carbohydrate transport and metabolism	probable xyloglucan endotransglucosylase/hydrolase protein 30 [Citrus clementina]	molecular function: catalytic activity (GO:0003824);; cellular component: cell (GO:0005623);; cellular component: cell part (GO:0044464);; biological process: metabolic process (GO:0008152);; biological process: cellular process (GO:0009987);; biological process: cellular component organization or biogenesis (GO:0071840);; cellular component: extracellular region (GO:0005576)
Cs_ont_5g019490	329	261	348	141	126	116	9.5859	7.06348	9.35154	4.15253	3.59804	3.38255	4.55371e-09	-1.10814	down	[R]	General function prediction only	Molecular Function: chitinase activity (GO:0004568);; Biological Process: carbohydrate metabolic process (GO:0005975);; Biological Process: chitin catabolic process (GO:0006032);; Biological Process: cell wall macromolecule catabolic process (GO:0016998);;	K01183|2.1e-134|cic:CICLE_v10022063mg|K01183 chitinase [EC:3.2.1.14] | (RefSeq) hypothetical protein	Amino sugar and nucleotide sugar metabolism (ko00520)	[R]	General function prediction only	Chitinase class I	Chitinase 4 OS=Oryza sativa subsp. japonica OX=39947 GN=Cht4 PE=2 SV=2	S	Function unknown	uncharacterized protein LOC18047845 [Citrus clementina]	molecular function: catalytic activity (GO:0003824);; biological process: metabolic process (GO:0008152);; biological process: cellular process (GO:0009987)
Cs_ont_8g024770	760	1033	987	426	401	356	11.1942	14.1601	13.4121	6.34145	5.79845	5.24322	1.71382e-19	-1.10836	down	[O]	Posttranslational modification, protein turnover, chaperones	Molecular Function: serine-type endopeptidase activity (GO:0004252);;	K15333|1.5e-31|nsy:104224633|K15333 tRNA guanosine-2'-O-methyltransferase [EC:2.1.1.34] | (RefSeq) uncharacterized protein LOC104224633	--	--	--	Subtilase family	Subtilisin-like protease SBT3 OS=Solanum lycopersicum OX=4081 GN=sbt3 PE=1 SV=1	O	Posttranslational modification, protein turnover, chaperones	subtilisin-like protease SBT1.7 [Citrus sinensis]	biological process: metabolic process (GO:0008152);; molecular function: catalytic activity (GO:0003824)
Citrus_sinensis_newGene_3729	5587	5170	5810	2529	2547	2125	44.8527	38.6453	42.7923	20.2754	20.1596	17.1819	2.25977e-59	-1.11322	down	--	--	Cellular Component: integral component of membrane (GO:0016021);;	K13466|1.3e-15|cit:102616085|K13466 EIX receptor 1/2 | (RefSeq) receptor-like protein EIX1	Plant-pathogen interaction (ko04626)	[R]	General function prediction only	Leucine rich repeat	Receptor-like protein 1 OS=Arabidopsis thaliana OX=3702 GN=RLP1 PE=2 SV=2	A	RNA processing and modification	hypothetical protein CUMW_275040 [Citrus unshiu]	cellular component: membrane (GO:0016020);; cellular component: membrane part (GO:0044425)
Cs_ont_9g027680	114	61	65	39	18	8	1.60976	0.803275	0.847057	0.558697	0.250653	0.104818	0.00103318	-1.11412	down	--	--	Biological Process: protein glycosylation (GO:0006486);; Cellular Component: integral component of membrane (GO:0016021);; Molecular Function: transferase activity, transferring glycosyl groups (GO:0016757);;	K20888|2.7e-269|cic:CICLE_v10004905mg|K20888 xyloglucan galactosyltransferase MUR3 [EC:2.4.1.-] | (RefSeq) hypothetical protein	--	[GMW]	Carbohydrate transport and metabolism;; Cell wall/membrane/envelope biogenesis;; Extracellular structures	Exostosin family	Probable xyloglucan galactosyltransferase GT17 OS=Arabidopsis thaliana OX=3702 GN=GT17 PE=2 SV=1	--	--	probable xyloglucan galactosyltransferase GT17 [Citrus clementina]	biological process: metabolic process (GO:0008152);; biological process: cellular process (GO:0009987);; biological process: single-organism process (GO:0044699);; cellular component: membrane (GO:0016020);; cellular component: membrane part (GO:0044425);; molecular function: catalytic activity (GO:0003824)
Cs_ont_2g017280	65	52	55	8	7	27	3.97372	2.94785	3.08344	0.460293	0.366509	1.59805	0.00124601	-1.11464	down	--	--	Cellular Component: ubiquitin ligase complex (GO:0000151);; Biological Process: response to acid chemical (GO:0001101);; Molecular Function: protein binding (GO:0005515);; Cellular Component: cellular_component (GO:0005575);; Cellular Component: intracellular (GO:0005622);; Cellular Component: cell (GO:0005623);; Biological Process: proteolysis (GO:0006508);; Biological Process: ubiquitin-depende…	K14495|1.1e-22|smo:SELMODRAFT_423923|K14495 F-box protein GID2 | (RefSeq) GID2a-1; hypothetical protein	Plant hormone signal transduction (ko04075)	--	--	F-box-like	F-box protein SNE OS=Arabidopsis thaliana OX=3702 GN=SNE PE=1 SV=1	S	Function unknown	F-box protein SNE [Citrus clementina]	cellular component: cell (GO:0005623);; cellular component: macromolecular complex (GO:0032991);; cellular component: cell part (GO:0044464);; biological process: response to stimulus (GO:0050896);; molecular function: binding (GO:0005488);; biological process: metabolic process (GO:0008152);; biological process: cellular process (GO:0009987);; biological process: biological regulation (GO:006500…
Cs_ont_8g010000	271	206	207	107	83	79	4.67064	3.31371	3.29524	1.87154	1.40099	1.35821	5.47814e-07	-1.1157	down	--	--	Molecular Function: protein kinase activity (GO:0004672);; Molecular Function: calcium ion binding (GO:0005509);; Molecular Function: ATP binding (GO:0005524);; Cellular Component: integral component of membrane (GO:0016021);; Molecular Function: polysaccharide binding (GO:0030247);;	--	--	--	--	Wall-associated receptor kinase galacturonan-binding	Wall-associated receptor kinase 1 OS=Arabidopsis thaliana OX=3702 GN=WAK1 PE=1 SV=2	--	--	putative wall-associated receptor kinase-like 16 [Citrus sinensis]	biological process: metabolic process (GO:0008152);; biological process: cellular process (GO:0009987);; molecular function: catalytic activity (GO:0003824);; molecular function: binding (GO:0005488);; cellular component: membrane (GO:0016020);; cellular component: membrane part (GO:0044425)
Cs_ont_6g001310	633	587	796	250	283	310	7.86729	6.78869	9.12951	3.14543	3.45117	3.85023	1.00929e-14	-1.11618	down	--	--	Molecular Function: electron carrier activity (GO:0009055);; Molecular Function: protein disulfide oxidoreductase activity (GO:0015035);;	K17479|8.2e-50|cpap:110822866|K17479 glutaredoxin domain-containing cysteine-rich protein 1 | (RefSeq) uncharacterized protein At5g39865	--	[O]	Posttranslational modification, protein turnover, chaperones	Glutaredoxin	Uncharacterized protein At3g28850 OS=Arabidopsis thaliana OX=3702 GN=At3g28850 PE=4 SV=1	O	Posttranslational modification, protein turnover, chaperones	uncharacterized protein At5g39865 [Citrus sinensis]	molecular function: electron carrier activity (GO:0009055);; biological process: metabolic process (GO:0008152);; biological process: single-organism process (GO:0044699);; molecular function: catalytic activity (GO:0003824)
Cs_ont_6g015800	102	143	113	36	60	29	2.01058	2.63024	2.05365	0.712367	1.16058	0.572321	9.00424e-05	-1.11702	down	[G]	Carbohydrate transport and metabolism	Molecular Function: phosphotransferase activity, alcohol group as acceptor (GO:0016773);;	K00847|2.9e-48|cmos:111460824|K00847 fructokinase [EC:2.7.1.4] | (RefSeq) probable fructokinase-4	Fructose and mannose metabolism (ko00051);; Starch and sucrose metabolism (ko00500);; Amino sugar and nucleotide sugar metabolism (ko00520)	[G]	Carbohydrate transport and metabolism	pfkB family carbohydrate kinase	Fructokinase-like 1, chloroplastic OS=Arabidopsis thaliana OX=3702 GN=FLN1 PE=1 SV=1	G	Carbohydrate transport and metabolism	fructokinase-like 1, chloroplastic [Citrus sinensis]	molecular function: catalytic activity (GO:0003824)
Cs_ont_2g032660	76	79	90	35	22	24	2.4739	2.38164	2.71992	1.1343	0.682803	0.758937	0.000211224	-1.11938	down	--	--	Molecular Function: protein kinase activity (GO:0004672);; Molecular Function: ATP binding (GO:0005524);; Cellular Component: integral component of membrane (GO:0016021);;	--	--	--	--	Leucine rich repeat	--	--	--	hypothetical protein CICLE_v10018319mg, partial [Citrus clementina]	biological process: metabolic process (GO:0008152);; biological process: cellular process (GO:0009987);; molecular function: catalytic activity (GO:0003824);; molecular function: binding (GO:0005488);; cellular component: membrane (GO:0016020);; cellular component: membrane part (GO:0044425)
Cs_ont_2g012060	189	160	275	94	62	80	7.63785	6.01956	10.2802	3.83938	2.46517	3.21783	3.43186e-06	-1.12088	down	--	--	Molecular Function: polysaccharide binding (GO:0030247);;	--	--	--	--	Wall-associated receptor kinase galacturonan-binding	--	T	Signal transduction mechanisms	LEAF RUST 10 DISEASE-RESISTANCE LOCUS RECEPTOR-LIKE PROTEIN KINASE-like 1.2 [Citrus sinensis]	molecular function: binding (GO:0005488)
Cs_ont_2g004030	65	73	108	40	12	20	1.01062	1.05737	1.5606	0.620404	0.182017	0.312607	0.000600002	-1.12167	down	--	--	Molecular Function: N-acyltransferase activity (GO:0016410);;	K20240|1.3e-60|jre:108996868|K20240 spermidine dicoumaroyl transferase [EC:2.3.1.249] | (RefSeq) spermidine coumaroyl-CoA acyltransferase-like	--	--	--	Transferase family	Spermidine sinapoyl-CoA acyltransferase OS=Arabidopsis thaliana OX=3702 GN=SDT PE=1 SV=1	S	Function unknown	spermidine sinapoyl-CoA acyltransferase [Citrus sinensis]	molecular function: catalytic activity (GO:0003824)
Cs_ont_5g004640	209	156	208	68	72	81	5.03244	3.49009	4.61195	1.64274	1.69616	1.935	1.04443e-06	-1.12258	down	--	--	Molecular Function: DNA binding (GO:0003677);; Molecular Function: transcription factor activity, sequence-specific DNA binding (GO:0003700);; Cellular Component: nucleus (GO:0005634);;	K09286|1.4e-107|cic:CICLE_v10022410mg|K09286 EREBP-like factor | (RefSeq) hypothetical protein	--	--	--	AP2 domain	Ethylene-responsive transcription factor ERF023 OS=Arabidopsis thaliana OX=3702 GN=ERF023 PE=2 SV=1	K	Transcription	ethylene-responsive transcription factor ERF023 [Citrus clementina]	molecular function: binding (GO:0005488);; biological process: biological regulation (GO:0065007);; molecular function: nucleic acid binding transcription factor activity (GO:0001071);; cellular component: cell (GO:0005623);; cellular component: organelle (GO:0043226);; cellular component: cell part (GO:0044464)
Cs_ont_8g025760	69	61	90	18	23	28	0.909849	0.704875	1.08378	0.217564	0.273311	0.34717	0.000340143	-1.12355	down	[H]	Coenzyme transport and metabolism	Biological Process: biological_process (GO:0008150);; Biological Process: response to radiation (GO:0009314);; Biological Process: response to light stimulus (GO:0009416);; Biological Process: response to abiotic stimulus (GO:0009628);; Biological Process: response to endogenous stimulus (GO:0009719);; Biological Process: response to hormone (GO:0009725);; Biological Process: response to auxin (G…	K14487|1.3e-271|cit:102620300|K14487 auxin responsive GH3 gene family | (RefSeq) probable indole-3-acetic acid-amido synthetase GH3.1	Plant hormone signal transduction (ko04075)	--	--	GH3 auxin-responsive promoter	Probable indole-3-acetic acid-amido synthetase GH3.1 OS=Arabidopsis thaliana OX=3702 GN=GH3.1 PE=2 SV=1	S	Function unknown	probable indole-3-acetic acid-amido synthetase GH3.1 [Citrus sinensis]	biological process: response to stimulus (GO:0050896)
Cs_ont_4g007320	7155	7215	7411	3391	3044	2984	74.5791	69.9905	71.2949	35.7724	31.1358	31.0939	6.88974e-99	-1.12473	down	[J]	Translation, ribosomal structure and biogenesis	Molecular Function: nucleic acid binding (GO:0003676);; Molecular Function: helicase activity (GO:0004386);; Molecular Function: ATP binding (GO:0005524);;	K12818|0.0e+00|cic:CICLE_v10007378mg|K12818 ATP-dependent RNA helicase DHX8/PRP22 [EC:3.6.4.13] | (RefSeq) hypothetical protein	Spliceosome (ko03040)	[A]	RNA processing and modification	Oligonucleotide/oligosaccharide-binding (OB)-fold	Probable pre-mRNA-splicing factor ATP-dependent RNA helicase DEAH5 OS=Arabidopsis thaliana OX=3702 GN=At3g26560 PE=1 SV=2	A	RNA processing and modification	probable pre-mRNA-splicing factor ATP-dependent RNA helicase DEAH5 [Citrus clementina]	molecular function: binding (GO:0005488);; molecular function: catalytic activity (GO:0003824)
Cs_ont_2g006620	893	911	950	366	430	372	21.36	20.2773	20.9705	8.86461	10.0777	8.90053	2.89734e-24	-1.12483	down	--	--	--	--	--	--	--	Salt stress response/antifungal	Cysteine-rich repeat secretory protein 38 OS=Arabidopsis thaliana OX=3702 GN=CRRSP38 PE=2 SV=1	S	Function unknown	cysteine-rich repeat secretory protein 38-like [Citrus sinensis]	--
Citrus_sinensis_newGene_3389	96	66	137	41	31	26	1.33261	0.858229	1.93724	0.584136	0.467187	0.34711	0.00020166	-1.12526	down	--	--	--	--	--	--	--	--	--	--	--	hypothetical protein CICLE_v10017395mg [Citrus clementina]	--
Cs_ont_2g001730	8153	8990	8517	3722	3444	3898	92.7624	95.2792	88.9886	43.4373	38.8238	44.8164	1.39248e-92	-1.12668	down	[EH]	Amino acid transport and metabolism;; Coenzyme transport and metabolism	Molecular Function: oxidoreductase activity, acting on a sulfur group of donors, disulfide as acceptor (GO:0016671);; Biological Process: sulfate reduction (GO:0019419);;	K05907|4.1e-175|cit:102626350|K05907 adenylyl-sulfate reductase (glutathione) [EC:1.8.4.9] | (RefSeq) 5'-adenylylsulfate reductase 1, chloroplastic-like	Sulfur metabolism (ko00920)	[E]	Amino acid transport and metabolism	Phosphoadenosine phosphosulfate reductase family	5'-adenylylsulfate reductase 1, chloroplastic OS=Arabidopsis thaliana OX=3702 GN=APR1 PE=1 SV=2	--	--	hypothetical protein CISIN_1g012424mg [Citrus sinensis]	biological process: metabolic process (GO:0008152);; biological process: single-organism process (GO:0044699);; molecular function: catalytic activity (GO:0003824);; biological process: cellular process (GO:0009987)
Cs_ont_5g026380	725	678	592	302	262	270	21.5165	18.7183	16.2203	9.05805	7.63126	7.9897	1.44577e-15	-1.12704	down	--	--	Cellular Component: integral component of membrane (GO:0016021);;	K23518|4.9e-36|jcu:105649185|K23518 O-acetyl-ADP-ribose deacetylase [EC:3.1.1.106] | (RefSeq) uncharacterized protein LOC105649185 isoform X1	--	--	--	--	--	S	Function unknown	uncharacterized protein LOC102620165 isoform X1 [Citrus sinensis]	cellular component: membrane (GO:0016020);; cellular component: membrane part (GO:0044425)
Cs_ont_4g015770	251	260	302	78	99	139	37.8181	36.5164	42.1518	11.9271	14.6126	21.0168	1.63638e-07	-1.12954	down	--	--	--	--	--	--	--	--	--	--	--	--	--
Cs_ont_6g003970	326	260	335	142	97	127	6.62612	4.91078	6.29532	2.91416	1.93125	2.57414	1.31847e-08	-1.1304	down	--	--	Biological Process: regulation of gene expression (GO:0010468);;	--	--	--	--	Lateral organ boundaries (LOB) domain	LOB domain-containing protein 41 OS=Arabidopsis thaliana OX=3702 GN=LBD41 PE=2 SV=1	S	Function unknown	LOB domain-containing protein 40 [Citrus sinensis]	biological process: biological regulation (GO:0065007)
Citrus_sinensis_newGene_197	142	169	190	56	46	82	2.39107	2.60439	2.91626	0.942087	0.736309	1.3601	6.59587e-06	-1.13391	down	--	--	--	--	--	--	--	--	--	--	--	--	--
Cs_ont_1g019190	4017	3755	3764	1680	1644	1621	53.497	46.4193	46.2952	22.7442	21.5428	21.6739	1.30506e-62	-1.13401	down	[QV]	Secondary metabolites biosynthesis, transport and catabolism;; Defense mechanisms	Molecular Function: iron ion binding (GO:0005506);; Cellular Component: membrane (GO:0016020);; Cellular Component: integral component of membrane (GO:0016021);; Molecular Function: oxidoreductase activity, acting on paired donors, with incorporation or reduction of molecular oxygen, NAD(P)H as one donor, and incorporation of one atom of oxygen (GO:0016709);; Molecular Function: heme binding (GO:…	K20623|2.7e-299|cit:102622791|K20623 typhasterol/6-deoxotyphasterol 2alpha-hydroxylase | (RefSeq) cytochrome P450 71A1-like	Brassinosteroid biosynthesis (ko00905)	[Q]	Secondary metabolites biosynthesis, transport and catabolism	Cytochrome P450	Trimethyltridecatetraene synthase OS=Zea mays OX=4577 GN=CYP92C6 PE=1 SV=1	Q	Secondary metabolites biosynthesis, transport and catabolism	cytochrome P450 71A1-like [Citrus sinensis]	molecular function: binding (GO:0005488);; cellular component: membrane (GO:0016020);; cellular component: membrane part (GO:0044425);; biological process: metabolic process (GO:0008152);; biological process: single-organism process (GO:0044699);; molecular function: catalytic activity (GO:0003824)
Cs_ont_2g008440	39	47	50	13	14	6	0.644541	0.713439	0.74934	0.204676	0.217644	0.085748	0.000959093	-1.13406	down	[C]	Energy production and conversion	Molecular Function: oxidoreductase activity (GO:0016491);; Molecular Function: FAD binding (GO:0071949);;	K22395|4.0e-176|nau:109214673|K22395 cinnamyl-alcohol dehydrogenase [EC:1.1.1.195] | (RefSeq) berberine bridge enzyme-like 28	Phenylpropanoid biosynthesis (ko00940)	--	--	FAD binding domain	Berberine bridge enzyme-like 18 OS=Arabidopsis thaliana OX=3702 GN=At4g20820 PE=3 SV=1	C	Energy production and conversion	berberine bridge enzyme-like 18 [Citrus clementina]	molecular function: catalytic activity (GO:0003824);; molecular function: binding (GO:0005488)
Cs_ont_4g005690	1603	1391	1422	706	623	537	18.4996	14.2152	15.1384	7.79678	6.66856	5.90525	3.11385e-24	-1.1342	down	[S]	Function unknown	--	K15015|1.5e-15|aip:107609646|K15015 solute carrier family 32 (vesicular inhibitory amino acid transporter) | (RefSeq) uncharacterized protein LOC107609646 isoform X1	--	--	--	--	IQ domain-containing protein IQM4 OS=Arabidopsis thaliana OX=3702 GN=IQM4 PE=2 SV=1	S	Function unknown	IQ domain-containing protein IQM1 [Citrus clementina]	--
Cs_ont_4g022420	226	201	183	84	40	98	10.9071	9.04341	8.17356	4.11262	1.87909	4.73517	1.2983e-05	-1.13454	down	--	--	Cellular Component: integral component of membrane (GO:0016021);;	--	--	--	--	--	--	--	--	uncharacterized protein LOC107176463 [Citrus sinensis]	cellular component: membrane (GO:0016020);; cellular component: membrane part (GO:0044425)
Citrus_sinensis_newGene_3171	623	548	785	272	276	258	5.23232	4.3283	6.12049	2.34941	2.31845	2.22073	3.65869e-15	-1.1372	down	[T]	Signal transduction mechanisms	Molecular Function: protein kinase activity (GO:0004672);; Molecular Function: ATP binding (GO:0005524);; Cellular Component: integral component of membrane (GO:0016021);;	K20181|3.7e-74|mtr:MTR_5g026090|K20181 vacuolar protein sorting-associated protein 18 | (RefSeq) vacuolar sorting-associated-like protein	--	--	--	Protein kinase domain	Probable LRR receptor-like serine/threonine-protein kinase At3g47570 OS=Arabidopsis thaliana OX=3702 GN=At3g47570 PE=2 SV=1	T	Signal transduction mechanisms	probable LRR receptor-like serine/threonine-protein kinase At3g47570 [Citrus sinensis]	biological process: metabolic process (GO:0008152);; biological process: cellular process (GO:0009987);; molecular function: catalytic activity (GO:0003824);; molecular function: binding (GO:0005488);; cellular component: membrane (GO:0016020);; cellular component: membrane part (GO:0044425)
Cs_ont_1g026230	4538	4110	4006	1639	2034	1560	65.5863	55.2924	53.4484	23.9841	28.8492	22.5356	8.19266e-15	-1.13754	down	--	--	Molecular Function: UDP-glycosyltransferase activity (GO:0008194);;	K12356|4.8e-285|cic:CICLE_v10025462mg|K12356 coniferyl-alcohol glucosyltransferase [EC:2.4.1.111] | (RefSeq) hypothetical protein	Phenylpropanoid biosynthesis (ko00940)	[GC]	Carbohydrate transport and metabolism;; Energy production and conversion	UDP-glucoronosyl and UDP-glucosyl transferase	UDP-glycosyltransferase 72E1 OS=Arabidopsis thaliana OX=3702 GN=UGT72E1 PE=1 SV=1	--	--	UDP-glycosyltransferase 72E1 [Citrus clementina]	molecular function: catalytic activity (GO:0003824)
Cs_ont_9g007010	90	113	109	35	35	39	0.907266	1.05919	1.01079	0.354798	0.342075	0.39233	3.65983e-05	-1.13796	down	--	--	Cellular Component: DNA-directed RNA polymerase IV complex (GO:0000418);; Cellular Component: DNA-directed RNA polymerase V complex (GO:0000419);; Cellular Component: DNA-directed RNA polymerase complex (GO:0000428);; Molecular Function: molecular_function (GO:0003674);; Molecular Function: nucleic acid binding (GO:0003676);; Molecular Function: DNA binding (GO:0003677);; Molecular Function: sing…	K16253|5.2e-56|cic:CICLE_v10006285mg|K16253 DNA-directed RNA polymerase IV and V subunit 7 | (RefSeq) hypothetical protein	--	[K]	Transcription	--	DNA-directed RNA polymerase V subunit 7 OS=Arabidopsis thaliana OX=3702 GN=NRPE7 PE=1 SV=1	K	Transcription	hypothetical protein CUMW_226400 [Citrus unshiu]	cellular component: cell (GO:0005623);; cellular component: membrane-enclosed lumen (GO:0031974);; cellular component: macromolecular complex (GO:0032991);; cellular component: organelle (GO:0043226);; cellular component: organelle part (GO:0044422);; cellular component: cell part (GO:0044464);; molecular function: binding (GO:0005488);; cellular component: membrane (GO:0016020);; cellular compon…
Cs_ont_9g010960	88	63	69	17	27	24	2.55295	1.70303	1.85219	0.504368	0.754844	0.693764	0.00029675	-1.13858	down	[O]	Posttranslational modification, protein turnover, chaperones	Molecular Function: protein binding (GO:0005515);;	K00799|1.2e-45|cic:CICLE_v10005850mg|K00799 glutathione S-transferase [EC:2.5.1.18] | (RefSeq) hypothetical protein	Glutathione metabolism (ko00480)	[O]	Posttranslational modification, protein turnover, chaperones	Glutathione S-transferase, N-terminal domain	Probable glutathione S-transferase OS=Nicotiana tabacum OX=4097 PE=2 SV=1	O	Posttranslational modification, protein turnover, chaperones	hypothetical protein CUMW_065880 [Citrus unshiu]	molecular function: binding (GO:0005488)
Cs_ont_8g004380	76	72	59	11	18	30	1.24921	1.08743	0.885725	0.16286	0.277883	0.470377	0.000498349	-1.14091	down	[R]	General function prediction only	Biological Process: lipid catabolic process (GO:0016042);; Molecular Function: hydrolase activity (GO:0016787);;	K16815|2.2e-14|gsl:Gasu_03780|K16815 calcium-independent phospholipase A2-gamma | (RefSeq) hypothetical protein	--	[I]	Lipid transport and metabolism	Patatin-like phospholipase	Patatin-like protein 2 OS=Arabidopsis thaliana OX=3702 GN=PLP2 PE=1 SV=1	I	Lipid transport and metabolism	hypothetical protein CICLE_v10001337mg [Citrus clementina]	biological process: metabolic process (GO:0008152);; biological process: single-organism process (GO:0044699);; molecular function: catalytic activity (GO:0003824)
Cs_ont_7g014860	321	312	413	166	112	137	3.45566	3.1268	4.10601	1.80327	1.17814	1.4772	1.49562e-09	-1.14122	down	--	--	Molecular Function: aspartic-type endopeptidase activity (GO:0004190);;	K22683|0.0e+00|cit:102625748|K22683 aspartyl protease family protein [EC:3.4.23.-] | (RefSeq) LOW QUALITY PROTEIN: aspartyl protease family protein At5g10770	--	[O]	Posttranslational modification, protein turnover, chaperones	Xylanase inhibitor N-terminal	Aspartyl protease family protein 2 OS=Arabidopsis thaliana OX=3702 GN=APF2 PE=2 SV=1	O	Posttranslational modification, protein turnover, chaperones	LOW QUALITY PROTEIN: aspartyl protease family protein At5g10770 [Citrus sinensis]	biological process: metabolic process (GO:0008152);; molecular function: catalytic activity (GO:0003824)
Cs_ont_9g003110	3731	3958	3869	1750	1681	1494	79.3733	78.3588	75.9759	37.68	35.089	31.7619	6.27035e-71	-1.14216	down	--	--	--	K00799|2.1e-37|tcc:18603487|K00799 glutathione S-transferase [EC:2.5.1.18] | (RefSeq) glutathione S-transferase F13	Glutathione metabolism (ko00480)	--	--	C2 domain	Protein SRC2 OS=Glycine max OX=3847 GN=SRC2 PE=2 SV=1	S	Function unknown	protein SRC2 isoform X1 [Citrus clementina]	--
Cs_ont_1g019910	2016	2077	1873	781	857	884	48.5974	46.6098	41.6721	19.0448	20.271	21.2937	5.90462e-38	-1.14329	down	--	--	Cellular Component: plasma membrane (GO:0005886);; Cellular Component: plasmodesma (GO:0009506);; Cellular Component: integral component of membrane (GO:0016021);;	K04077|1.4e-36|cpep:111806851|K04077 chaperonin GroEL | (RefSeq) chaperonin CPN60-like 2, mitochondrial	RNA degradation (ko03018)	--	--	Late embryogenesis abundant protein	NDR1/HIN1-like protein 6 OS=Arabidopsis thaliana OX=3702 GN=NHL6 PE=1 SV=1	S	Function unknown	NDR1/HIN1-like protein 6 [Citrus sinensis]	cellular component: cell (GO:0005623);; cellular component: membrane (GO:0016020);; cellular component: cell part (GO:0044464);; cellular component: cell junction (GO:0030054);; cellular component: membrane part (GO:0044425)
Cs_ont_2g034070	164	156	100	60	55	30	3.01628	2.66911	1.68693	1.10442	0.98846	0.549485	4.9798e-05	-1.14533	down	[I]	Lipid transport and metabolism	Biological Process: lipid metabolic process (GO:0006629);; Cellular Component: integral component of membrane (GO:0016021);; Molecular Function: oxidoreductase activity, acting on paired donors, with oxidation of a pair of donors resulting in the reduction of molecular oxygen to two molecules of water (GO:0016717);;	K21736|2.8e-229|cit:102611163|K21736 Delta12 acyl-lipid conjugase (11E,13E-forming) / acyl-lipid (9+3)-(E)-desaturase [EC:1.14.19.33 1.14.19.34] | (RefSeq) delta(12)-fatty-acid desaturase FAD2	--	--	--	Fatty acid desaturase	Delta(12)-acyl-lipid-desaturase OS=Punica granatum OX=22663 GN=FAD12 PE=2 SV=2	I	Lipid transport and metabolism	delta(12)-fatty-acid desaturase FAD2 [Citrus sinensis]	biological process: metabolic process (GO:0008152);; biological process: single-organism process (GO:0044699);; cellular component: membrane (GO:0016020);; cellular component: membrane part (GO:0044425);; molecular function: catalytic activity (GO:0003824)
Cs_ont_2g025930	96	123	173	33	69	24	1.52588	1.80954	2.52679	0.515721	1.07344	0.369403	0.00014371	-1.146	down	[G]	Carbohydrate transport and metabolism	Molecular Function: hydrolase activity, hydrolyzing O-glycosyl compounds (GO:0004553);; Cellular Component: cell wall (GO:0005618);; Biological Process: xyloglucan metabolic process (GO:0010411);; Molecular Function: xyloglucan:xyloglucosyl transferase activity (GO:0016762);; Biological Process: cell wall biogenesis (GO:0042546);; Cellular Component: apoplast (GO:0048046);; Biological Process: ce…	K08235|1.8e-178|cic:CICLE_v10016123mg|K08235 xyloglucan:xyloglucosyl transferase [EC:2.4.1.207] | (RefSeq) hypothetical protein	--	--	--	Glycosyl hydrolases family 16	Probable xyloglucan endotransglucosylase/hydrolase protein 5 OS=Arabidopsis thaliana OX=3702 GN=XTH5 PE=2 SV=1	G	Carbohydrate transport and metabolism	probable xyloglucan endotransglucosylase/hydrolase protein 5 [Citrus clementina]	molecular function: catalytic activity (GO:0003824);; cellular component: cell (GO:0005623);; cellular component: cell part (GO:0044464);; biological process: metabolic process (GO:0008152);; biological process: cellular process (GO:0009987);; biological process: cellular component organization or biogenesis (GO:0071840);; cellular component: extracellular region (GO:0005576)
Cs_ont_9g023620	1611	1525	1475	774	592	562	32.0027	28.2023	27.0408	15.5515	11.5287	11.1579	4.35695e-24	-1.14674	down	[G]	Carbohydrate transport and metabolism	Molecular Function: hydrolase activity, hydrolyzing O-glycosyl compounds (GO:0004553);; Biological Process: carbohydrate metabolic process (GO:0005975);;	K01183|9.8e-180|cit:102607011|K01183 chitinase [EC:3.2.1.14] | (RefSeq) acidic endochitinase-like	Amino sugar and nucleotide sugar metabolism (ko00520)	[M]	Cell wall/membrane/envelope biogenesis	Glycosyl hydrolases family 18	Acidic endochitinase OS=Nicotiana tabacum OX=4097 PE=1 SV=1	G	Carbohydrate transport and metabolism	acidic endochitinase-like [Citrus sinensis]	molecular function: catalytic activity (GO:0003824);; biological process: metabolic process (GO:0008152)
Cs_ont_9g004620	1426	1514	1561	710	575	606	26.826	26.5014	27.1015	13.5241	10.6022	11.3841	4.72081e-34	-1.14711	down	--	--	Molecular Function: aspartic-type endopeptidase activity (GO:0004190);;	K22683|3.6e-26|dcr:108197534|K22683 aspartyl protease family protein [EC:3.4.23.-] | (RefSeq) aspartyl protease family protein 2	--	[O]	Posttranslational modification, protein turnover, chaperones	Xylanase inhibitor C-terminal	Probable aspartic proteinase GIP2 OS=Nicotiana benthamiana OX=4100 GN=GIP2 PE=1 SV=1	O	Posttranslational modification, protein turnover, chaperones	basic 7S globulin-like [Citrus sinensis]	biological process: metabolic process (GO:0008152);; molecular function: catalytic activity (GO:0003824)
Cs_ont_9g026170	230	238	246	119	77	79	2.21081	2.12779	2.18471	1.15906	0.725832	0.758566	8.09089e-08	-1.14839	down	--	--	Molecular Function: cysteine-type peptidase activity (GO:0008234);;	K08592|3.1e-254|cic:CICLE_v10020105mg|K08592 sentrin-specific protease 1 [EC:3.4.22.68] | (RefSeq) hypothetical protein	--	--	--	Ulp1 protease family, C-terminal catalytic domain	BAHD acyltransferase DCR OS=Arabidopsis thaliana OX=3702 GN=DCR PE=2 SV=1	O	Posttranslational modification, protein turnover, chaperones	uncharacterized protein LOC112095431 [Citrus clementina]	biological process: metabolic process (GO:0008152);; molecular function: catalytic activity (GO:0003824)
Cs_ont_3g029550	345	411	362	166	114	164	6.96309	7.7079	6.73817	3.37704	2.25422	3.31173	2.63753e-10	-1.14941	down	[C]	Energy production and conversion	Molecular Function: oxidoreductase activity (GO:0016491);; Molecular Function: FAD binding (GO:0071949);;	K22395|1.8e-123|vvi:100250740|K22395 cinnamyl-alcohol dehydrogenase [EC:1.1.1.195] | (RefSeq) berberine bridge enzyme-like 15	Phenylpropanoid biosynthesis (ko00940)	--	--	Berberine and berberine like	Berberine bridge enzyme-like 26 OS=Arabidopsis thaliana OX=3702 GN=At5g44400 PE=2 SV=1	C	Energy production and conversion	berberine bridge enzyme-like 18 [Citrus sinensis]	molecular function: catalytic activity (GO:0003824);; molecular function: binding (GO:0005488)
Cs_ont_2g012000	855	856	977	351	398	367	11.3155	10.5402	11.9391	4.69797	5.16155	4.85027	9.08138e-25	-1.15229	down	--		Molecular Function: protein kinase activity (GO:0004672);; Molecular Function: ATP binding (GO:0005524);; Cellular Component: integral component of membrane (GO:0016021);; Molecular Function: polysaccharide binding (GO:0030247);;	K13459|5.5e-50|jcu:105634805|K13459 disease resistance protein RPS2 | (RefSeq) probable disease resistance protein At1g12280 isoform X1	Plant-pathogen interaction (ko04626)	[T]	Signal transduction mechanisms	Protein kinase domain	Rust resistance kinase Lr10 OS=Triticum aestivum OX=4565 GN=LRK10 PE=2 SV=1	T	Signal transduction mechanisms	rust resistance kinase Lr10-like [Citrus sinensis]	biological process: metabolic process (GO:0008152);; biological process: cellular process (GO:0009987);; molecular function: catalytic activity (GO:0003824);; molecular function: binding (GO:0005488);; cellular component: membrane (GO:0016020);; cellular component: membrane part (GO:0044425)
Cs_ont_3g009530	39	39	44	12	9	6	0.651572	0.613149	0.690292	0.192655	0.138659	0.094849	0.00077922	-1.15944	down	--	--	Molecular Function: DNA binding (GO:0003677);; Molecular Function: transcription factor activity, sequence-specific DNA binding (GO:0003700);; Cellular Component: nucleus (GO:0005634);;	K09286|3.3e-21|ppp:112279618|K09286 EREBP-like factor | (RefSeq) ethylene-responsive transcription factor ERF038-like	--	--	--	AP2 domain	Ethylene-responsive transcription factor ERF014 OS=Arabidopsis thaliana OX=3702 GN=ERF014 PE=2 SV=1	K	Transcription	ethylene-responsive transcription factor ERF014 [Citrus sinensis]	molecular function: binding (GO:0005488);; biological process: biological regulation (GO:0065007);; molecular function: nucleic acid binding transcription factor activity (GO:0001071);; cellular component: cell (GO:0005623);; cellular component: organelle (GO:0043226);; cellular component: cell part (GO:0044464)
Cs_ont_3g024790	249	238	269	56	125	99	6.89938	6.07545	6.8764	1.55043	3.37686	2.72597	7.4218e-07	-1.16153	down	--	--	Cellular Component: thylakoid (GO:0009579);; Biological Process: plastid organization (GO:0009657);; Molecular Function: disulfide oxidoreductase activity (GO:0015036);;	K05387|1.1e-32|hbr:110641852|K05387 glutamate receptor, ionotropic, plant | (RefSeq) glutamate receptor 2.1-like	--	[O]	Posttranslational modification, protein turnover, chaperones	Thioredoxin	Thioredoxin-like protein CITRX2, chloroplastic OS=Nicotiana benthamiana OX=4100 GN=CITRX2 PE=1 SV=1	O	Posttranslational modification, protein turnover, chaperones	thioredoxin-like protein CITRX, chloroplastic [Citrus clementina]	cellular component: cell (GO:0005623);; cellular component: cell part (GO:0044464);; biological process: cellular process (GO:0009987);; biological process: cellular component organization or biogenesis (GO:0071840);; biological process: metabolic process (GO:0008152);; biological process: single-organism process (GO:0044699);; molecular function: catalytic activity (GO:0003824)
Cs_ont_7g001410	547	534	567	267	238	151	7.40051	7.17772	7.60605	5.49848	4.2903	2.64063	1.02895e-11	-1.16311	down	--	--	Cellular Component: integral component of membrane (GO:0016021);;	--	--	[R]	General function prediction only	Cholesterol-capturing domain	--	S	Function unknown	hypothetical protein CICLE_v10032760mg [Citrus clementina]	cellular component: membrane (GO:0016020);; cellular component: membrane part (GO:0044425)
Cs_ont_2g034910	68	71	68	23	21	19	1.6027	1.55978	1.49506	0.536677	0.484391	0.453242	0.000182718	-1.16387	down	[O]	Posttranslational modification, protein turnover, chaperones	Molecular Function: cysteine-type endopeptidase activity (GO:0004197);; Cellular Component: extracellular space (GO:0005615);; Cellular Component: lysosome (GO:0005764);; Biological Process: proteolysis involved in cellular protein catabolic process (GO:0051603);;	K16292|1.7e-95|jre:108997808|K16292 KDEL-tailed cysteine endopeptidase [EC:3.4.22.-] | (RefSeq) senescence-specific cysteine protease SAG39-like	--	[O]	Posttranslational modification, protein turnover, chaperones	Papain family cysteine protease	Senescence-specific cysteine protease SAG12 OS=Arabidopsis thaliana OX=3702 GN=SAG12 PE=1 SV=1	O	Posttranslational modification, protein turnover, chaperones	ervatamin-C [Citrus sinensis]	biological process: metabolic process (GO:0008152);; molecular function: catalytic activity (GO:0003824);; cellular component: extracellular region (GO:0005576);; cellular component: extracellular region part (GO:0044421);; cellular component: cell (GO:0005623);; cellular component: organelle (GO:0043226);; cellular component: cell part (GO:0044464)
Cs_ont_5g019480	120	100	122	43	43	32	3.53451	2.7464	3.3218	1.27915	1.24031	0.930601	1.74282e-05	-1.16671	down	[R]	General function prediction only	Molecular Function: chitinase activity (GO:0004568);; Biological Process: carbohydrate metabolic process (GO:0005975);; Biological Process: chitin catabolic process (GO:0006032);; Biological Process: cell wall macromolecule catabolic process (GO:0016998);;	K01183|3.6e-134|cic:CICLE_v10022050mg|K01183 chitinase [EC:3.2.1.14] | (RefSeq) hypothetical protein	Amino sugar and nucleotide sugar metabolism (ko00520)	[R]	General function prediction only	Chitinase class I	Chitinase 4 OS=Oryza sativa subsp. japonica OX=39947 GN=Cht4 PE=2 SV=2	S	Function unknown	chitinase CHI1 precursor [Citrus sinensis]	molecular function: catalytic activity (GO:0003824);; biological process: metabolic process (GO:0008152);; biological process: cellular process (GO:0009987)
Citrus_sinensis_newGene_2138	216	246	207	71	96	87	4.52609	4.51696	3.76017	1.41295	1.85683	1.71531	4.36068e-08	-1.1672	down	[Q]	Secondary metabolites biosynthesis, transport and catabolism	Molecular Function: oxidoreductase activity (GO:0016491);; Molecular Function: metal ion binding (GO:0046872);;	K24028|5.0e-60|cam:101505284|K24028 salicylic acid 3-hydroxylase [EC:1.14.11.-] | (RefSeq) 1-aminocyclopropane-1-carboxylate oxidase-like	--	[QR]	Secondary metabolites biosynthesis, transport and catabolism;; General function prediction only	non-haem dioxygenase in morphine synthesis N-terminal	Protein DMR6-LIKE OXYGENASE 2 OS=Arabidopsis thaliana OX=3702 GN=DLO2 PE=2 SV=1	Q	Secondary metabolites biosynthesis, transport and catabolism	protein DMR6-LIKE OXYGENASE 2-like [Citrus sinensis]	molecular function: catalytic activity (GO:0003824);; molecular function: binding (GO:0005488)
Cs_ont_8g021520	651	684	651	260	265	285	10.5374	10.3062	9.71801	4.26085	4.20984	4.61056	3.90006e-20	-1.16769	down	[G]	Carbohydrate transport and metabolism	Molecular Function: UDP-glycosyltransferase activity (GO:0008194);;	K23452|5.0e-90|eus:EUTSA_v10007502mg|K23452 UDP-glucosyltransferase 85A [EC:2.4.1.-] | (RefSeq) hypothetical protein	Zeatin biosynthesis (ko00908)	[GC]	Carbohydrate transport and metabolism;; Energy production and conversion	UDP-glucoronosyl and UDP-glucosyl transferase	7-deoxyloganetic acid glucosyltransferase OS=Catharanthus roseus OX=4058 GN=UGT709C2 PE=1 SV=1	--	--	7-deoxyloganetic acid glucosyltransferase [Citrus clementina]	molecular function: catalytic activity (GO:0003824)
Cs_ont_5g006390	562	510	495	263	201	156	8.85843	7.50356	7.20547	4.21371	3.10854	2.46727	1.29485e-11	-1.17125	down	--	--	Molecular Function: protein serine/threonine phosphatase activity (GO:0004722);; Molecular Function: metal ion binding (GO:0046872);;	K14803|9.6e-141|cic:CICLE_v10020453mg|K14803 protein phosphatase PTC2/3 [EC:3.1.3.16] | (RefSeq) hypothetical protein	--	[T]	Signal transduction mechanisms	Protein phosphatase 2C	Probable protein phosphatase 2C 2 OS=Oryza sativa subsp. japonica OX=39947 GN=Os01g0295700 PE=2 SV=1	T	Signal transduction mechanisms	probable protein phosphatase 2C 2 isoform X1 [Citrus clementina]	biological process: metabolic process (GO:0008152);; biological process: cellular process (GO:0009987);; molecular function: catalytic activity (GO:0003824);; molecular function: binding (GO:0005488)
Cs_ont_7g000800	6049	6448	6876	2971	2636	2484	79.5157	78.896	83.4376	39.5338	33.9995	32.6449	3.09047e-89	-1.17126	down	--	--	Molecular Function: ubiquitin protein ligase activity (GO:0061630);;	K11982|6.2e-129|cpep:111805047|K11982 E3 ubiquitin-protein ligase RNF115/126 [EC:2.3.2.27] | (RefSeq) probable E3 ubiquitin-protein ligase RHC2A	--	[O]	Posttranslational modification, protein turnover, chaperones	Protein of unknown function (DUF1117)	Probable E3 ubiquitin-protein ligase RHC2A OS=Arabidopsis thaliana OX=3702 GN=RHC2A PE=2 SV=1	O	Posttranslational modification, protein turnover, chaperones	probable E3 ubiquitin-protein ligase RHC2A [Citrus clementina]	biological process: metabolic process (GO:0008152);; biological process: cellular process (GO:0009987);; molecular function: catalytic activity (GO:0003824)
Cs_ont_8g003330	43	38	76	10	19	4	1.07325	0.862911	1.74106	0.23966	0.448274	0.077795	0.00069493	-1.1728	down	--	--	--	--	--	--	--	--	--	--	--	--	--
Cs_ont_7g023430	139	200	100	77	28	32	1.3635	1.71691	0.887771	0.628093	0.215331	0.252885	0.000111628	-1.17406	down	[O]	Posttranslational modification, protein turnover, chaperones	Molecular Function: threonine-type endopeptidase activity (GO:0004298);; Cellular Component: nucleus (GO:0005634);; Cellular Component: cytoplasm (GO:0005737);; Cellular Component: proteasome core complex (GO:0005839);; Biological Process: proteolysis involved in cellular protein catabolic process (GO:0051603);;	K02739|3.5e-146|cit:102624622|K02739 20S proteasome subunit beta 2 [EC:3.4.25.1] | (RefSeq) proteasome subunit beta type-7-A isoform X1	Proteasome (ko03050)	[O]	Posttranslational modification, protein turnover, chaperones	Proteasome subunit	Proteasome subunit beta type-7-B OS=Arabidopsis thaliana OX=3702 GN=PBB2 PE=1 SV=2	O	Posttranslational modification, protein turnover, chaperones	proteasome subunit beta type-7-B isoform X2 [Citrus sinensis]	biological process: metabolic process (GO:0008152);; molecular function: catalytic activity (GO:0003824);; cellular component: cell (GO:0005623);; cellular component: organelle (GO:0043226);; cellular component: cell part (GO:0044464);; cellular component: macromolecular complex (GO:0032991)
Cs_ont_5g026460	678	672	660	270	303	241	12.4043	11.4543	11.1486	4.98858	5.44454	4.39635	3.62054e-19	-1.17602	down	--	--	Molecular Function: aspartic-type endopeptidase activity (GO:0004190);; Cellular Component: extracellular region (GO:0005576);; Biological Process: proteolysis (GO:0006508);; Biological Process: protein catabolic process (GO:0030163);;	K01381|9.0e-107|nau:109218643|K01381 saccharopepsin [EC:3.4.23.25] | (RefSeq) aspartic proteinase CDR1-like	--	[O]	Posttranslational modification, protein turnover, chaperones	Xylanase inhibitor N-terminal	Aspartic proteinase CDR1 OS=Arabidopsis thaliana OX=3702 GN=CDR1 PE=1 SV=1	O	Posttranslational modification, protein turnover, chaperones	aspartic proteinase CDR1-like [Citrus sinensis]	biological process: metabolic process (GO:0008152);; molecular function: catalytic activity (GO:0003824);; cellular component: extracellular region (GO:0005576)
Cs_ont_4g006820	426	614	562	265	136	214	5.29045	7.10231	6.44683	3.32656	1.64999	2.65607	9.51452e-10	-1.17699	down	--	--	Molecular Function: transcription factor activity, sequence-specific DNA binding (GO:0003700);; Cellular Component: nucleus (GO:0005634);; Biological Process: regulation of transcription, DNA-templated (GO:0006355);; Biological Process: response to ethylene (GO:0009723);; Biological Process: response to abscisic acid (GO:0009737);; Biological Process: salicylic acid mediated signaling pathway (GO…	K14494|1.5e-300|cit:102608614|K14494 DELLA protein | (RefSeq) DELLA protein GAI	Plant hormone signal transduction (ko04075)	--	--	GRAS domain family	DELLA protein GAI OS=Arabidopsis thaliana OX=3702 GN=GAI PE=1 SV=1	K	Transcription	DELLA protein GAI [Citrus sinensis]	biological process: biological regulation (GO:0065007);; molecular function: nucleic acid binding transcription factor activity (GO:0001071);; cellular component: cell (GO:0005623);; cellular component: organelle (GO:0043226);; cellular component: cell part (GO:0044464);; biological process: response to stimulus (GO:0050896);; biological process: cellular process (GO:0009987);; biological process…
Cs_ont_4g002460	55	79	47	10	22	15	1.30021	1.75445	1.0357	0.239027	0.498852	0.345867	0.00040108	-1.17753	down	--	--	Molecular Function: DNA binding (GO:0003677);; Molecular Function: transcription factor activity, sequence-specific DNA binding (GO:0003700);; Cellular Component: nucleus (GO:0005634);;	K09286|7.5e-19|var:108328115|K09286 EREBP-like factor | (RefSeq) ethylene-responsive transcription factor ERF060	--	--	--	AP2 domain	Ethylene-responsive transcription factor SHINE 2 OS=Arabidopsis thaliana OX=3702 GN=SHN2 PE=2 SV=1	K	Transcription	ethylene-responsive transcription factor SHINE 2 [Citrus clementina]	molecular function: binding (GO:0005488);; biological process: biological regulation (GO:0065007);; molecular function: nucleic acid binding transcription factor activity (GO:0001071);; cellular component: cell (GO:0005623);; cellular component: organelle (GO:0043226);; cellular component: cell part (GO:0044464)
Citrus_sinensis_newGene_1842	2772	2876	2850	1193	1172	1165	18.9307	17.3828	17.7716	7.56982	7.63628	7.8093	4.48065e-73	-1.17766	down	--	--	Cellular Component: integral component of membrane (GO:0016021);;	--	--	[R]	General function prediction only	Leucine rich repeat	Receptor-like protein 15 OS=Arabidopsis thaliana OX=3702 GN=RLP15 PE=3 SV=1	A	RNA processing and modification	receptor-like protein 15 isoform X2 [Citrus sinensis]	cellular component: membrane (GO:0016020);; cellular component: membrane part (GO:0044425)
Cs_ont_5g016050	135	86	58	31	13	34	2.65309	1.51631	1.00576	0.600326	0.177418	0.465156	0.000289716	-1.17828	down	[IR]	Lipid transport and metabolism;; General function prediction only	Molecular Function: hydrolase activity, acting on ester bonds (GO:0016788);;	K10691|2.0e-37|ats:109762802|K10691 E3 ubiquitin-protein ligase UBR4 [EC:2.3.2.27] | (RefSeq) LOC109762802; auxin transport protein BIG	--	--	--	GDSL-like Lipase/Acylhydrolase	GDSL esterase/lipase At5g33370 OS=Arabidopsis thaliana OX=3702 GN=At5g33370 PE=2 SV=1	I	Lipid transport and metabolism	hypothetical protein CISIN_1g017684mg [Citrus sinensis]	molecular function: catalytic activity (GO:0003824)
Cs_ont_4g010930	184	130	147	25	87	31	3.52842	2.28084	2.5864	0.486765	1.61049	0.580847	0.000111159	-1.17848	down	--	--	Molecular Function: protein dimerization activity (GO:0046983);;	K13422|3.4e-08|cic:CICLE_v10019730mg|K13422 transcription factor MYC2 | (RefSeq) hypothetical protein	MAPK signaling pathway - plant (ko04016);; Plant hormone signal transduction (ko04075)	--	--	Helix-loop-helix DNA-binding domain	Putative transcription factor bHLH041 OS=Arabidopsis thaliana OX=3702 GN=BHLH41 PE=3 SV=1	K	Transcription	hypothetical protein CICLE_v10007937mg [Citrus clementina]	molecular function: binding (GO:0005488)
Cs_ont_2g012020	853	937	975	371	346	406	11.5914	11.8459	12.2327	5.10516	4.61485	5.51705	4.64935e-26	-1.18193	down	--	--	Molecular Function: polysaccharide binding (GO:0030247);;	K19041|1.7e-20|nau:109226804|K19041 E3 ubiquitin-protein ligase RNF38/44 [EC:2.3.2.27] | (RefSeq) RING-H2 finger protein ATL20-like	--	--	--	Wall-associated receptor kinase galacturonan-binding	--	T	Signal transduction mechanisms	rust resistance kinase Lr10-like isoform X1 [Citrus sinensis]	molecular function: binding (GO:0005488)
Cs_ont_1g029680	2028	2138	2316	869	931	874	40.4816	39.7148	42.6642	17.5494	18.2302	17.4335	2.14166e-57	-1.18212	down	[O]	Posttranslational modification, protein turnover, chaperones	Molecular Function: thioredoxin-disulfide reductase activity (GO:0004791);; Cellular Component: cytoplasm (GO:0005737);; Biological Process: removal of superoxide radicals (GO:0019430);;	K00384|4.4e-214|cic:CICLE_v10025834mg|K00384 thioredoxin reductase (NADPH) [EC:1.8.1.9] | (RefSeq) hypothetical protein	Selenocompound metabolism (ko00450)	[O]	Posttranslational modification, protein turnover, chaperones	Pyridine nucleotide-disulphide oxidoreductase	Thioredoxin reductase 1, mitochondrial OS=Arabidopsis thaliana OX=3702 GN=NTR1 PE=1 SV=3	O	Posttranslational modification, protein turnover, chaperones	thioredoxin reductase NTRB [Citrus clementina]	biological process: metabolic process (GO:0008152);; biological process: cellular process (GO:0009987);; biological process: single-organism process (GO:0044699);; biological process: response to stimulus (GO:0050896);; biological process: detoxification (GO:0098754);; molecular function: catalytic activity (GO:0003824);; molecular function: antioxidant activity (GO:0016209);; cellular component:…
Cs_ont_4g000610	979	929	1020	369	439	382	20.0775	17.7263	19.3064	7.66378	8.82493	7.83502	3.07184e-26	-1.18418	down	--	--	Molecular Function: protein serine/threonine kinase activity (GO:0004674);; Molecular Function: ATP binding (GO:0005524);; Cellular Component: integral component of membrane (GO:0016021);;	K03327|8.2e-08|cic:CICLE_v10018703mg|K03327 multidrug resistance protein, MATE family | (RefSeq) hypothetical protein	--	--	--	--	PR5-like receptor kinase OS=Arabidopsis thaliana OX=3702 GN=PR5K PE=1 SV=1	T	Signal transduction mechanisms	hypothetical protein CUMW_082440 [Citrus unshiu]	biological process: metabolic process (GO:0008152);; biological process: cellular process (GO:0009987);; molecular function: catalytic activity (GO:0003824);; molecular function: binding (GO:0005488);; cellular component: membrane (GO:0016020);; cellular component: membrane part (GO:0044425)
Cs_ont_3g003610	226	199	244	75	90	86	6.91154	5.67344	6.8942	2.31659	2.70176	2.62345	1.60103e-08	-1.18639	down	--	--	Molecular Function: DNA binding (GO:0003677);; Cellular Component: nucleus (GO:0005634);; Cellular Component: integral component of membrane (GO:0016021);;	K15397|1.7e-19|cpep:111776416|K15397 3-ketoacyl-CoA synthase [EC:2.3.1.199] | (RefSeq) 3-ketoacyl-CoA synthase 17-like	Fatty acid elongation (ko00062);; Plant-pathogen interaction (ko04626)	[O]	Posttranslational modification, protein turnover, chaperones	--	Protein RADIALIS-like 6 OS=Arabidopsis thaliana OX=3702 GN=RL6 PE=2 SV=1	K	Transcription	protein RADIALIS-like 3 isoform X1 [Citrus sinensis]	molecular function: binding (GO:0005488);; cellular component: cell (GO:0005623);; cellular component: organelle (GO:0043226);; cellular component: cell part (GO:0044464);; cellular component: membrane (GO:0016020);; cellular component: membrane part (GO:0044425)
Cs_ont_2g006830	3389	4217	4009	1551	1554	1656	52.3959	60.6913	57.2127	24.2768	23.5746	25.5972	1.24657e-65	-1.19117	down	[H]	Coenzyme transport and metabolism	Molecular Function: iron ion binding (GO:0005506);; Cellular Component: cytosol (GO:0005829);; Biological Process: thiamine biosynthetic process (GO:0009228);; Cellular Component: chloroplast stroma (GO:0009570);; Molecular Function: transferase activity, transferring pentosyl groups (GO:0016763);; Biological Process: thiazole biosynthetic process (GO:0052837);;	K03146|1.9e-198|cit:102629135|K03146 cysteine-dependent adenosine diphosphate thiazole synthase [EC:2.4.2.60] | (RefSeq) thiamine thiazole synthase 2, chloroplastic	Thiamine metabolism (ko00730)	[R]	General function prediction only	Thi4 family	Thiamine thiazole synthase 2, chloroplastic OS=Vitis vinifera OX=29760 GN=THI1-2 PE=3 SV=1	H	Coenzyme transport and metabolism	thiamine thiazole synthase 2, chloroplastic [Citrus sinensis]	molecular function: binding (GO:0005488);; cellular component: cell (GO:0005623);; cellular component: cell part (GO:0044464);; biological process: metabolic process (GO:0008152);; biological process: cellular process (GO:0009987);; biological process: single-organism process (GO:0044699);; cellular component: organelle (GO:0043226);; cellular component: organelle part (GO:0044422);; molecular fu…
Cs_ont_5g049260	3376	3615	3716	1488	1515	1407	28.5842	28.5177	29.0479	12.8323	12.6566	12.0128	5.81245e-92	-1.19124	down	--	--	Molecular Function: transcription factor activity, sequence-specific DNA binding (GO:0003700);; Cellular Component: nucleus (GO:0005634);; Molecular Function: sequence-specific DNA binding (GO:0043565);;	K16225|2.7e-06|crb:17875137|K16225 probable WRKY transcription factor 52 | (RefSeq) disease resistance protein RRS1	Plant-pathogen interaction (ko04626)	--	--	WRKY DNA -binding domain	Probable WRKY transcription factor 53 OS=Arabidopsis thaliana OX=3702 GN=WRKY53 PE=1 SV=1	K	Transcription	hypothetical protein CICLE_v10021038mg [Citrus clementina]	biological process: biological regulation (GO:0065007);; molecular function: nucleic acid binding transcription factor activity (GO:0001071);; cellular component: cell (GO:0005623);; cellular component: organelle (GO:0043226);; cellular component: cell part (GO:0044464);; molecular function: binding (GO:0005488)
Cs_ont_2g028860	209	246	226	118	79	30	9.37898	10.2693	9.33286	5.35068	3.47842	1.3181	1.70984e-05	-1.19167	down	[O]	Posttranslational modification, protein turnover, chaperones	Molecular Function: cysteine-type endopeptidase activity (GO:0004197);; Cellular Component: extracellular space (GO:0005615);; Cellular Component: lysosome (GO:0005764);; Biological Process: proteolysis involved in cellular protein catabolic process (GO:0051603);;	K16290|3.5e-62|egu:105050471|K16290 xylem cysteine proteinase [EC:3.4.22.-] | (RefSeq) cysteine protease XCP1	--	[O]	Posttranslational modification, protein turnover, chaperones	Papain family cysteine protease	Senescence-specific cysteine protease SAG12 OS=Arabidopsis thaliana OX=3702 GN=SAG12 PE=1 SV=1	O	Posttranslational modification, protein turnover, chaperones	zingipain-2 isoform X2 [Citrus sinensis]	biological process: metabolic process (GO:0008152);; molecular function: catalytic activity (GO:0003824);; cellular component: extracellular region (GO:0005576);; cellular component: extracellular region part (GO:0044421);; cellular component: cell (GO:0005623);; cellular component: organelle (GO:0043226);; cellular component: cell part (GO:0044464)
Cs_ont_7g001500	650	506	499	236	187	226	9.0253	6.54139	6.4023	3.31953	2.54935	3.13455	6.12911e-13	-1.19183	down	[T]	Signal transduction mechanisms	Molecular Function: protein kinase activity (GO:0004672);; Molecular Function: ATP binding (GO:0005524);; Cellular Component: integral component of membrane (GO:0016021);;	K13430|6.6e-54|bna:106352417|K13430 serine/threonine-protein kinase PBS1 [EC:2.7.11.1] | (RefSeq) serine/threonine-protein kinase CDG1-like isoform X1	Plant-pathogen interaction (ko04626)	[T]	Signal transduction mechanisms	Protein kinase domain	Putative serine/threonine-protein kinase-like protein CCR3 OS=Arabidopsis thaliana OX=3702 GN=CCR3 PE=2 SV=1	T	Signal transduction mechanisms	putative serine/threonine-protein kinase-like protein CCR3 [Citrus clementina]	biological process: metabolic process (GO:0008152);; biological process: cellular process (GO:0009987);; molecular function: catalytic activity (GO:0003824);; molecular function: binding (GO:0005488);; cellular component: membrane (GO:0016020);; cellular component: membrane part (GO:0044425)
Cs_ont_3g011140	119	72	122	25	43	30	3.06073	1.70188	2.88313	0.638626	1.08105	0.760006	5.97158e-05	-1.19224	down	--	--	Molecular Function: UDP-glycosyltransferase activity (GO:0008194);;	K23452|8.0e-147|bna:106451242|K23452 UDP-glucosyltransferase 85A [EC:2.4.1.-] | (RefSeq) UDP-glycosyltransferase 85A2 isoform X2	Zeatin biosynthesis (ko00908)	[GC]	Carbohydrate transport and metabolism;; Energy production and conversion	--	7-deoxyloganetin glucosyltransferase OS=Gardenia jasminoides OX=114476 GN=UGT85A24 PE=1 SV=1	--	--	7-deoxyloganetin glucosyltransferase [Citrus clementina]	molecular function: catalytic activity (GO:0003824)
Cs_ont_5g019910	151	96	126	66	19	24	1.33503	0.784064	1.0273	0.587658	0.161012	0.207546	0.000139816	-1.19529	down	[M]	Cell wall/membrane/envelope biogenesis	Molecular Function: protein serine/threonine kinase activity (GO:0004674);; Molecular Function: ATP binding (GO:0005524);;	K23544|1.2e-72|brp:103842861|K23544 serine incorporator 1/3 | (RefSeq) serine incorporator 3	--	--	--	Protein tyrosine and serine/threonine kinase	Wall-associated receptor kinase-like 1 OS=Arabidopsis thaliana OX=3702 GN=WAKL1 PE=2 SV=1	T	Signal transduction mechanisms	uncharacterized protein LOC102621198 [Citrus sinensis]	biological process: metabolic process (GO:0008152);; biological process: cellular process (GO:0009987);; molecular function: catalytic activity (GO:0003824);; molecular function: binding (GO:0005488)
Cs_ont_4g001800	4831	4141	4746	1835	1942	1829	69.0151	55.0522	62.5802	26.5361	27.2131	26.118	8.89775e-62	-1.19998	down	[H]	Coenzyme transport and metabolism	Cellular Component: integral component of membrane (GO:0016021);; Molecular Function: transferase activity, transferring alkyl or aryl (other than methyl) groups (GO:0016765);;	K21587|1.7e-139|cic:CICLE_v10008336mg|K21587 coumarin 8-geranyltransferase [EC:2.5.1.138] | (RefSeq) hypothetical protein	--	--	--	UbiA prenyltransferase family	Coumarin 8-geranyltransferase 1b, chloroplastic OS=Citrus limon OX=2708 GN=Cl-PT1b PE=1 SV=1	H	Coenzyme transport and metabolism	hypothetical protein CISIN_1g013845mg [Citrus sinensis]	cellular component: membrane (GO:0016020);; cellular component: membrane part (GO:0044425);; molecular function: catalytic activity (GO:0003824)
Citrus_sinensis_newGene_650	272	239	268	123	72	93	6.9755	5.62246	6.47437	3.16104	1.79744	2.34889	2.10763e-08	-1.20027	down	[H]	Coenzyme transport and metabolism	Molecular Function: O-methyltransferase activity (GO:0008171);; Biological Process: methylation (GO:0032259);; Molecular Function: protein dimerization activity (GO:0046983);;	K13066|5.9e-73|cit:102626202|K13066 caffeic acid 3-O-methyltransferase [EC:2.1.1.68] | (RefSeq) caffeic acid 3-O-methyltransferase 1-like	Phenylpropanoid biosynthesis (ko00940)	[R]	General function prediction only	O-methyltransferase domain	Flavone 3'-O-methyltransferase 1 OS=Arabidopsis thaliana OX=3702 GN=OMT1 PE=1 SV=1	--	--	caffeic acid 3-O-methyltransferase 1-like [Citrus sinensis]	biological process: metabolic process (GO:0008152);; molecular function: catalytic activity (GO:0003824);; molecular function: binding (GO:0005488)
Cs_ont_8g008730	242	370	305	129	84	126	3.3292	4.74507	3.8762	1.80169	1.13181	1.73367	9.59693e-09	-1.20108	down	--	--	Cellular Component: integral component of membrane (GO:0016021);;	--	--	--	--	F-box-like	F-box protein At2g27310 OS=Arabidopsis thaliana OX=3702 GN=At2g27310 PE=2 SV=1	S	Function unknown	probable F-box protein At2g36090 [Citrus sinensis]	cellular component: membrane (GO:0016020);; cellular component: membrane part (GO:0044425)
Cs_ont_4g024280	214	242	173	60	74	92	4.21354	4.43617	3.14148	1.19284	1.41642	1.80549	2.56204e-07	-1.20213	down	[Q]	Secondary metabolites biosynthesis, transport and catabolism	Molecular Function: oxidoreductase activity (GO:0016491);; Molecular Function: metal ion binding (GO:0046872);;	K14975|2.8e-58|psom:113311621|K14975 codeine 3-O-demethylase [EC:1.14.11.32] | (RefSeq) codeine O-demethylase	Isoquinoline alkaloid biosynthesis (ko00950)	[QR]	Secondary metabolites biosynthesis, transport and catabolism;; General function prediction only	2OG-Fe(II) oxygenase superfamily	Protein SRG1 OS=Arabidopsis thaliana OX=3702 GN=SRG1 PE=2 SV=1	Q	Secondary metabolites biosynthesis, transport and catabolism	protein SRG1 [Citrus clementina]	molecular function: catalytic activity (GO:0003824);; molecular function: binding (GO:0005488)
Cs_ont_1g006540	5193	5792	5680	2244	2287	2289	118.335	122.841	119.466	51.7586	51.1355	52.1499	4.10616e-123	-1.20245	down	--	--	Molecular Function: DNA binding (GO:0003677);; Cellular Component: nucleus (GO:0005634);; Biological Process: regulation of transcription, DNA-templated (GO:0006355);;	K00521|7.0e-45|cmos:111447866|K00521 ferric-chelate reductase [EC:1.16.1.7] | (RefSeq) ferric reduction oxidase 7, chloroplastic-like	--	--	--	No apical meristem (NAM) protein	NAC domain-containing protein 48 OS=Oryza sativa subsp. japonica OX=39947 GN=NAC048 PE=1 SV=1	K	Transcription	NAC domain-containing protein 2 [Citrus clementina]	molecular function: binding (GO:0005488);; cellular component: cell (GO:0005623);; cellular component: organelle (GO:0043226);; cellular component: cell part (GO:0044464);; biological process: biological regulation (GO:0065007)
Cs_ont_2g018300	4655	4630	5102	2092	1923	1865	90.4284	83.7055	91.2063	41.1017	36.689	36.4566	4.59662e-93	-1.20276	down	[Q]	Secondary metabolites biosynthesis, transport and catabolism	Molecular Function: oxidoreductase activity (GO:0016491);; Molecular Function: metal ion binding (GO:0046872);;	K05933|2.9e-142|cic:CICLE_v10015962mg|K05933 aminocyclopropanecarboxylate oxidase [EC:1.14.17.4] | (RefSeq) hypothetical protein	Cysteine and methionine metabolism (ko00270)	[QR]	Secondary metabolites biosynthesis, transport and catabolism;; General function prediction only	2OG-Fe(II) oxygenase superfamily	1-aminocyclopropane-1-carboxylate oxidase OS=Prunus mume OX=102107 GN=ACO1 PE=2 SV=1	Q	Secondary metabolites biosynthesis, transport and catabolism	hypothetical protein CICLE_v10015962mg [Citrus clementina]	molecular function: catalytic activity (GO:0003824);; molecular function: binding (GO:0005488)
Citrus_sinensis_newGene_1253	106	133	112	20	48	43	3.89594	4.62998	3.79266	0.714959	1.72391	1.56254	3.24372e-05	-1.20327	down	--	--	--	--	--	--	--	--	--	--	--	--	--
Cs_ont_6g003410	255	303	351	136	108	98	3.52454	3.96862	4.49266	1.9006	1.40423	1.30345	4.36631e-10	-1.20373	down	[E]	Amino acid transport and metabolism	Molecular Function: proline dehydrogenase activity (GO:0004657);; Cellular Component: mitochondrion (GO:0005739);; Biological Process: proline catabolic process to glutamate (GO:0010133);; Molecular Function: FAD binding (GO:0071949);;	K00318|1.6e-274|cit:102606965|K00318 proline dehydrogenase [EC:1.5.5.2] | (RefSeq) proline dehydrogenase 2, mitochondrial	Arginine and proline metabolism (ko00330)	[E]	Amino acid transport and metabolism	Proline dehydrogenase	Proline dehydrogenase 1, mitochondrial OS=Arabidopsis thaliana OX=3702 GN=POX1 PE=1 SV=2	E	Amino acid transport and metabolism	proline dehydrogenase 2, mitochondrial [Citrus sinensis]	biological process: metabolic process (GO:0008152);; biological process: single-organism process (GO:0044699);; molecular function: catalytic activity (GO:0003824);; cellular component: cell (GO:0005623);; cellular component: organelle (GO:0043226);; cellular component: cell part (GO:0044464);; biological process: cellular process (GO:0009987);; molecular function: binding (GO:0005488)
Cs_ont_7g016880	1979	1890	2253	824	779	872	40.909	36.367	42.9849	17.2345	15.8076	18.0175	1.81812e-44	-1.20476	down	--	--	Molecular Function: aspartic-type endopeptidase activity (GO:0004190);;	K01381|1.8e-102|nau:109218643|K01381 saccharopepsin [EC:3.4.23.25] | (RefSeq) aspartic proteinase CDR1-like	--	[O]	Posttranslational modification, protein turnover, chaperones	Xylanase inhibitor N-terminal	Aspartic proteinase CDR1 OS=Arabidopsis thaliana OX=3702 GN=CDR1 PE=1 SV=1	O	Posttranslational modification, protein turnover, chaperones	aspartic proteinase CDR1-like [Citrus sinensis]	biological process: metabolic process (GO:0008152);; molecular function: catalytic activity (GO:0003824)
Cs_ont_1g002760	114	140	150	37	65	31	2.40119	2.7645	2.96807	0.774024	1.3767	0.667948	1.18767e-05	-1.20481	down	[Q]	Secondary metabolites biosynthesis, transport and catabolism	Molecular Function: oxidoreductase activity (GO:0016491);; Molecular Function: metal ion binding (GO:0046872);;	K14975|1.9e-49|psom:113311621|K14975 codeine 3-O-demethylase [EC:1.14.11.32] | (RefSeq) codeine O-demethylase	Isoquinoline alkaloid biosynthesis (ko00950)	[QR]	Secondary metabolites biosynthesis, transport and catabolism;; General function prediction only	non-haem dioxygenase in morphine synthesis N-terminal	Codeine O-demethylase OS=Papaver somniferum OX=3469 GN=CODM PE=1 SV=1	Q	Secondary metabolites biosynthesis, transport and catabolism	codeine O-demethylase [Citrus clementina]	molecular function: catalytic activity (GO:0003824);; molecular function: binding (GO:0005488)
Citrus_sinensis_newGene_4059	637	678	659	289	288	198	8.19409	8.16215	7.84495	3.79238	3.62445	2.57147	1.25946e-16	-1.2059	down	--	--	Biological Process: lipid metabolic process (GO:0006629);;	K18875|8.2e-296|cit:102610464|K18875 enhanced disease susceptibility 1 protein | (RefSeq) protein EDS1-like	Plant-pathogen interaction (ko04626)	--	--	Enhanced disease susceptibility 1 protein EP domain	Protein EDS1 OS=Arabidopsis thaliana OX=3702 GN=EDS1 PE=1 SV=1	O	Posttranslational modification, protein turnover, chaperones	protein EDS1-like [Citrus sinensis]	biological process: metabolic process (GO:0008152);; biological process: single-organism process (GO:0044699)
Cs_ont_8g005760	5447	5597	5271	2134	2406	2107	95.953	91.4966	85.55	37.9317	41.6256	37.1032	6.33083e-81	-1.20748	down	--	--	Biological Process: metal ion transport (GO:0030001);; Molecular Function: metal ion binding (GO:0046872);;	--	--	[P]	Inorganic ion transport and metabolism	Heavy-metal-associated domain	Heavy metal-associated isoprenylated plant protein 3 OS=Arabidopsis thaliana OX=3702 GN=HIPP03 PE=1 SV=1	P	Inorganic ion transport and metabolism	hypothetical protein CISIN_1g020014mg [Citrus sinensis]	biological process: localization (GO:0051179);; molecular function: binding (GO:0005488)
Citrus_sinensis_newGene_539	104	99	135	22	46	39	1.04007	0.916291	1.24466	0.222085	0.445634	0.385865	2.65392e-05	-1.20764	down	[T]	Signal transduction mechanisms	Molecular Function: protein kinase activity (GO:0004672);; Molecular Function: ATP binding (GO:0005524);; Cellular Component: integral component of membrane (GO:0016021);;	K13415|2.1e-64|han:110929858|K13415 protein brassinosteroid insensitive 1 [EC:2.7.10.1 2.7.11.1] | (RefSeq) systemin receptor SR160-like	Plant hormone signal transduction (ko04075)	--	--	Protein kinase domain	MDIS1-interacting receptor like kinase 2 OS=Arabidopsis thaliana OX=3702 GN=MIK2 PE=1 SV=3	T	Signal transduction mechanisms	hypothetical protein CUMW_245990 [Citrus unshiu]	biological process: metabolic process (GO:0008152);; biological process: cellular process (GO:0009987);; molecular function: catalytic activity (GO:0003824);; molecular function: binding (GO:0005488);; cellular component: membrane (GO:0016020);; cellular component: membrane part (GO:0044425)
Cs_ont_8g026630	97	121	117	36	24	47	5.20498	6.08094	5.80726	1.95296	1.25119	2.51437	1.95641e-05	-1.20996	down	--	--	--	--	--	--	--	--	--	S	Function unknown	hypothetical protein CUMW_114250 [Citrus unshiu]	--
Cs_ont_6g000940	155	161	134	36	38	74	3.10585	2.8425	2.35159	0.693367	0.710667	1.39962	9.32743e-06	-1.21142	down	--	--	Cellular Component: extracellular region (GO:0005576);; Cellular Component: cell wall (GO:0005618);; Biological Process: plant-type cell wall organization (GO:0009664);; Cellular Component: membrane (GO:0016020);;	K20628|2.2e-142|cit:102618439|K20628 expansin | (RefSeq) expansin-A5	--	--	--	Expansin C-terminal domain	Expansin-A5 OS=Arabidopsis thaliana OX=3702 GN=EXPA5 PE=2 SV=1	S	Function unknown	expansin-A5 [Citrus sinensis]	cellular component: extracellular region (GO:0005576);; cellular component: cell (GO:0005623);; cellular component: cell part (GO:0044464);; biological process: cellular process (GO:0009987);; biological process: cellular component organization or biogenesis (GO:0071840);; cellular component: membrane (GO:0016020)
Cs_ont_6g005650	2836	2794	2886	1059	1251	1132	40.9118	37.5043	38.4201	15.4635	17.7035	16.3165	6.92898e-59	-1.21293	down	--	--	Molecular Function: aspartic-type endopeptidase activity (GO:0004190);; Biological Process: proteolysis (GO:0006508);; Biological Process: protein catabolic process (GO:0030163);;	K22683|6.4e-39|smo:SELMODRAFT_64134|K22683 aspartyl protease family protein [EC:3.4.23.-] | (RefSeq) hypothetical protein	--	[O]	Posttranslational modification, protein turnover, chaperones	Xylanase inhibitor N-terminal	Aspartic proteinase PCS1 OS=Arabidopsis thaliana OX=3702 GN=PCS1 PE=2 SV=1	O	Posttranslational modification, protein turnover, chaperones	aspartic proteinase PCS1 [Citrus sinensis]	biological process: metabolic process (GO:0008152);; molecular function: catalytic activity (GO:0003824)
Cs_ont_1g026070	426	453	479	172	162	192	12.4784	12.3556	12.9382	5.09502	4.64022	5.62019	1.49586e-15	-1.21409	down	--	--	Molecular Function: calcium ion binding (GO:0005509);;	K13448|7.6e-104|cic:CICLE_v10026510mg|K13448 calcium-binding protein CML | (RefSeq) hypothetical protein	Plant-pathogen interaction (ko04626)	[T]	Signal transduction mechanisms	EF hand	Probable calcium-binding protein CML41 OS=Arabidopsis thaliana OX=3702 GN=CML41 PE=2 SV=2	T	Signal transduction mechanisms	probable calcium-binding protein CML41 [Citrus clementina]	molecular function: binding (GO:0005488)
Cs_ont_9g022640	171	161	188	46	90	38	3.08678	2.71611	3.14416	0.843086	1.58527	0.684063	4.99558e-06	-1.21454	down	--	--	Molecular Function: protein kinase activity (GO:0004672);; Molecular Function: ATP binding (GO:0005524);; Cellular Component: integral component of membrane (GO:0016021);;	K00924|1.6e-09|ath:AT3G55450|K00924 kinase [EC:2.7.1.-] | (RefSeq) PBL1; PBS1-like 1	--	[T]	Signal transduction mechanisms	Protein kinase domain	Probable serine/threonine-protein kinase PIX13 OS=Arabidopsis thaliana OX=3702 GN=PIX13 PE=1 SV=2	--	--	uncharacterized protein LOC102627410 [Citrus sinensis]	biological process: metabolic process (GO:0008152);; biological process: cellular process (GO:0009987);; molecular function: catalytic activity (GO:0003824);; molecular function: binding (GO:0005488);; cellular component: membrane (GO:0016020);; cellular component: membrane part (GO:0044425)
Cs_ont_3g006250	2813	2682	2746	1179	1044	1101	25.3354	22.481	22.8262	10.746	9.22439	9.91089	1.74463e-58	-1.21649	down	[T]	Signal transduction mechanisms	Molecular Function: protein kinase activity (GO:0004672);; Molecular Function: ATP binding (GO:0005524);; Cellular Component: integral component of membrane (GO:0016021);;	K22911|2.1e-39|spen:107031166|K22911 thiamine phosphate phosphatase / amino-HMP aminohydrolase [EC:3.1.3.100 3.5.99.-] | (RefSeq) bifunctional TH2 protein, mitochondrial	Thiamine metabolism (ko00730)	--	--	Leucine rich repeat	Leucine-rich repeat receptor-like tyrosine-protein kinase PXC3 OS=Arabidopsis thaliana OX=3702 GN=PXC3 PE=2 SV=1	T	Signal transduction mechanisms	LRR receptor-like serine/threonine-protein kinase GSO2 [Citrus sinensis]	biological process: metabolic process (GO:0008152);; biological process: cellular process (GO:0009987);; molecular function: catalytic activity (GO:0003824);; molecular function: binding (GO:0005488);; cellular component: membrane (GO:0016020);; cellular component: membrane part (GO:0044425)
Cs_ont_4g019890	275	238	333	103	86	121	4.27014	3.4404	4.78684	1.801	1.38287	2.15643	2.38438e-09	-1.22149	down	[R]	General function prediction only	--	K06911|1.0e-113|cic:CICLE_v10009028mg|K06911 quercetin 2,3-dioxygenase [EC:1.13.11.24] | (RefSeq) hypothetical protein	--	--	--	Pirin C-terminal cupin domain	Pirin-like protein At1g50590 OS=Arabidopsis thaliana OX=3702 GN=At1g50590 PE=2 SV=1	S	Function unknown	pirin-like protein [Citrus clementina]	--
Cs_ont_7g022320	31	77	58	7	10	18	0.488293	1.14033	0.839971	0.101541	0.148086	0.281193	0.000344521	-1.22152	down	[QV]	Secondary metabolites biosynthesis, transport and catabolism;; Defense mechanisms	Molecular Function: monooxygenase activity (GO:0004497);; Molecular Function: iron ion binding (GO:0005506);; Cellular Component: integral component of membrane (GO:0016021);; Molecular Function: oxidoreductase activity, acting on paired donors, with incorporation or reduction of molecular oxygen (GO:0016705);; Molecular Function: heme binding (GO:0020037);;	K01773|3.0e-189|pop:7480952|K01773 aldoxime dehydratase [EC:4.99.1.-] | (RefSeq) cytochrome P450 71B36	--	[Q]	Secondary metabolites biosynthesis, transport and catabolism	Cytochrome P450	Cytochrome P450 71B35 OS=Arabidopsis thaliana OX=3702 GN=CYP71B35 PE=2 SV=1	Q	Secondary metabolites biosynthesis, transport and catabolism	cytochrome P450 71B35 [Citrus clementina]	biological process: metabolic process (GO:0008152);; biological process: single-organism process (GO:0044699);; molecular function: catalytic activity (GO:0003824);; molecular function: binding (GO:0005488);; cellular component: membrane (GO:0016020);; cellular component: membrane part (GO:0044425)
Citrus_sinensis_newGene_2064	108	167	221	36	72	52	1.81642	2.60764	3.43473	0.582456	1.17844	0.874916	8.01777e-06	-1.2227	down	--	--	Molecular Function: iron ion binding (GO:0005506);; Cellular Component: membrane (GO:0016020);; Molecular Function: oxidoreductase activity, acting on paired donors, with incorporation or reduction of molecular oxygen, NAD(P)H as one donor, and incorporation of one atom of oxygen (GO:0016709);; Molecular Function: heme binding (GO:0020037);;	K23810|4.0e-63|vvi:100254114|K23810 (E)-8-carboxylinalool synthase [EC:1.14.14.-] | (RefSeq) geraniol 8-hydroxylase	Monoterpenoid biosynthesis (ko00902)	[Q]	Secondary metabolites biosynthesis, transport and catabolism	Cytochrome P450	Geraniol 8-hydroxylase OS=Catharanthus roseus OX=4058 GN=CYP76B6 PE=1 SV=1	Q	Secondary metabolites biosynthesis, transport and catabolism	geraniol 8-hydroxylase-like isoform X2 [Citrus sinensis]	molecular function: binding (GO:0005488);; cellular component: membrane (GO:0016020);; biological process: metabolic process (GO:0008152);; biological process: single-organism process (GO:0044699);; molecular function: catalytic activity (GO:0003824)
Cs_ont_2g018100	349	407	309	113	142	144	6.70642	7.28945	5.48857	2.19773	2.67041	2.75762	3.56588e-11	-1.22419	down	[IR]	Lipid transport and metabolism;; General function prediction only	Molecular Function: hydrolase activity, acting on ester bonds (GO:0016788);;	K10691|5.0e-79|ats:109762802|K10691 E3 ubiquitin-protein ligase UBR4 [EC:2.3.2.27] | (RefSeq) LOC109762802; auxin transport protein BIG	--	--	--	GDSL-like Lipase/Acylhydrolase	GDSL esterase/lipase At2g04570 OS=Arabidopsis thaliana OX=3702 GN=At2g04570 PE=2 SV=1	I	Lipid transport and metabolism	GDSL esterase/lipase At2g04570 [Citrus clementina]	molecular function: catalytic activity (GO:0003824)
Cs_ont_7g005520	857	798	900	356	303	345	10.914	9.45549	10.5808	4.58334	3.78331	4.3841	1.0364e-24	-1.22505	down	[E]	Amino acid transport and metabolism	Molecular Function: serine-type carboxypeptidase activity (GO:0004185);;	K16297|4.3e-280|cic:CICLE_v10031497mg|K16297 serine carboxypeptidase-like clade II [EC:3.4.16.-] | (RefSeq) hypothetical protein	--	[OE]	Posttranslational modification, protein turnover, chaperones;; Amino acid transport and metabolism	Serine carboxypeptidase	Serine carboxypeptidase-like 27 OS=Arabidopsis thaliana OX=3702 GN=SCPL27 PE=2 SV=1	O	Posttranslational modification, protein turnover, chaperones	serine carboxypeptidase-like 27 [Citrus clementina]	biological process: metabolic process (GO:0008152);; molecular function: catalytic activity (GO:0003824)
Citrus_sinensis_newGene_3723	273	341	384	147	127	94	5.72972	6.39163	6.59847	2.71027	2.28915	1.61024	2.34723e-10	-1.22848	down	--	--	--	--	--	--	--	--	--	--	--	--	--
Cs_ont_7g020830	52	50	61	17	8	14	0.941194	0.838285	1.00787	0.311532	0.13244	0.245005	0.00021809	-1.23014	down	--	--	Molecular Function: sulfotransferase activity (GO:0008146);;	K22312|6.5e-107|mesc:110627100|K22312 hydroxyjasmonate sulfotransferase [EC:2.8.2.39] | (RefSeq) cytosolic sulfotransferase 15-like	--	[R]	General function prediction only	Sulfotransferase domain	Cytosolic sulfotransferase 12 OS=Arabidopsis thaliana OX=3702 GN=SOT12 PE=1 SV=2	S	Function unknown	hypothetical protein CICLE_v10031848mg [Citrus clementina]	molecular function: catalytic activity (GO:0003824)
Cs_ont_2g008480	128	125	223	35	47	69	3.86987	3.49707	6.21827	1.0716	1.37292	2.05845	8.27521e-06	-1.23301	down	[C]	Energy production and conversion	Molecular Function: oxidoreductase activity (GO:0016491);; Molecular Function: flavin adenine dinucleotide binding (GO:0050660);;	K22395|1.7e-68|nau:109214673|K22395 cinnamyl-alcohol dehydrogenase [EC:1.1.1.195] | (RefSeq) berberine bridge enzyme-like 28	Phenylpropanoid biosynthesis (ko00940)	--	--	Berberine and berberine like	Berberine bridge enzyme-like 23 OS=Arabidopsis thaliana OX=3702 GN=At5g44360 PE=2 SV=1	C	Energy production and conversion	hypothetical protein CUMW_281640, partial [Citrus unshiu]	molecular function: catalytic activity (GO:0003824);; molecular function: binding (GO:0005488)
Cs_ont_1g004410	198	216	172	61	68	78	4.27611	4.35536	3.42603	1.31988	1.43229	1.67728	4.83171e-08	-1.2351	down	--	--	Molecular Function: protein kinase activity (GO:0004672);; Molecular Function: ATP binding (GO:0005524);; Cellular Component: integral component of membrane (GO:0016021);; Biological Process: recognition of pollen (GO:0048544);;	K03327|5.2e-12|cic:CICLE_v10018703mg|K03327 multidrug resistance protein, MATE family | (RefSeq) hypothetical protein	--	--	--	D-mannose binding lectin	G-type lectin S-receptor-like serine/threonine-protein kinase LECRK1 OS=Oryza sativa subsp. japonica OX=39947 GN=LECRK1 PE=2 SV=1	T	Signal transduction mechanisms	hypothetical protein CUMW_257060, partial [Citrus unshiu]	biological process: metabolic process (GO:0008152);; biological process: cellular process (GO:0009987);; molecular function: catalytic activity (GO:0003824);; molecular function: binding (GO:0005488);; cellular component: membrane (GO:0016020);; cellular component: membrane part (GO:0044425);; biological process: reproduction (GO:0000003);; biological process: reproductive process (GO:0022414);; …
Cs_ont_6g004610	443	400	391	144	174	149	8.0891	6.79305	6.58139	2.64489	3.11061	2.71824	1.02782e-13	-1.23582	down	--	--	Molecular Function: methyltransferase activity (GO:0008168);;	K22546|1.6e-75|ath:AT3G44860|K22546 juvenile hormone-III synthase [EC:2.1.1.325] | (RefSeq) FAMT; farnesoic acid carboxyl-O-methyltransferase	--	--	--	SAM dependent carboxyl methyltransferase	Probable S-adenosylmethionine-dependent methyltransferase At5g38780 OS=Arabidopsis thaliana OX=3702 GN=At5g38780 PE=2 SV=1	S	Function unknown	probable S-adenosylmethionine-dependent methyltransferase At5g38780 [Citrus sinensis]	molecular function: catalytic activity (GO:0003824)
Cs_ont_1g024880	101	98	102	37	28	30	1.87523	1.68422	1.74431	0.686911	0.495941	0.540761	1.03864e-05	-1.23608	down	[T]	Signal transduction mechanisms	Molecular Function: protein serine/threonine kinase activity (GO:0004674);; Molecular Function: ATP binding (GO:0005524);; Cellular Component: cytoplasm (GO:0005737);; Biological Process: regulation of mitotic cell cycle (GO:0007346);; Biological Process: signal transduction by protein phosphorylation (GO:0023014);; Biological Process: stress-activated protein kinase signaling cascade (GO:0031098…	K20716|1.6e-59|tcc:18597189|K20716 mitogen-activated protein kinase kinase kinase 17/18 | (RefSeq) mitogen-activated protein kinase kinase kinase ANP1	MAPK signaling pathway - plant (ko04016)	[T]	Signal transduction mechanisms	Protein kinase domain	Mitogen-activated protein kinase kinase kinase 20 OS=Arabidopsis thaliana OX=3702 GN=MAPKKK20 PE=1 SV=1	T	Signal transduction mechanisms	mitogen-activated protein kinase kinase kinase 18 [Citrus sinensis]	biological process: metabolic process (GO:0008152);; biological process: cellular process (GO:0009987);; molecular function: catalytic activity (GO:0003824);; molecular function: binding (GO:0005488);; cellular component: cell (GO:0005623);; cellular component: cell part (GO:0044464);; biological process: biological regulation (GO:0065007);; biological process: signaling (GO:0023052);; biological…
Citrus_sinensis_newGene_685	116	171	93	49	23	43	1.37289	1.87768	0.99016	0.57017	0.261751	0.491885	2.26489e-05	-1.23964	down	[M]	Cell wall/membrane/envelope biogenesis	Molecular Function: protein serine/threonine kinase activity (GO:0004674);; Molecular Function: ATP binding (GO:0005524);; Cellular Component: plasma membrane (GO:0005886);; Biological Process: protein phosphorylation (GO:0006468);; Biological Process: cell surface receptor signaling pathway (GO:0007166);; Cellular Component: integral component of membrane (GO:0016021);; Molecular Function: polys…	K23544|2.5e-114|brp:103842861|K23544 serine incorporator 1/3 | (RefSeq) serine incorporator 3	--	--	--	Protein kinase domain	Wall-associated receptor kinase-like 2 OS=Arabidopsis thaliana OX=3702 GN=WAKL2 PE=2 SV=1	T	Signal transduction mechanisms	wall-associated receptor kinase-like 10 isoform X1 [Citrus sinensis]	biological process: metabolic process (GO:0008152);; biological process: cellular process (GO:0009987);; molecular function: catalytic activity (GO:0003824);; molecular function: binding (GO:0005488);; cellular component: cell (GO:0005623);; cellular component: membrane (GO:0016020);; cellular component: cell part (GO:0044464);; biological process: signaling (GO:0023052);; biological process: sin…
Cs_ont_1g022890	69	65	54	10	4	25	1.16682	1.02379	0.838673	0.166851	0.054632	0.419924	0.000275883	-1.23975	down	--	--	--	--	--	--	--	--	--	--	--	uncharacterized protein LOC102609906 [Citrus sinensis]	--
Cs_ont_9g028420	342	289	342	80	120	149	4.96941	3.91048	4.59229	1.16629	1.70688	2.15584	3.35518e-09	-1.24221	down	[G]	Carbohydrate transport and metabolism	Cellular Component: integral component of membrane (GO:0016021);; Molecular Function: transmembrane transporter activity (GO:0022857);;	K08202|1.4e-61|cann:107878735|K08202 MFS transporter, OCT family, solute carrier family 22 (organic cation transporter), member 4/5 | (RefSeq) organic cation/carnitine transporter 4-like	--	[R]	General function prediction only	Sugar (and other) transporter	Organic cation/carnitine transporter 2 OS=Arabidopsis thaliana OX=3702 GN=OCT2 PE=2 SV=1	S	Function unknown	organic cation/carnitine transporter 2-like [Citrus sinensis]	cellular component: membrane (GO:0016020);; cellular component: membrane part (GO:0044425);; biological process: localization (GO:0051179);; molecular function: transporter activity (GO:0005215)
Cs_ont_4g026340	119	95	147	31	36	47	4.158	3.08394	4.73832	1.07648	1.23335	1.63424	7.27194e-06	-1.2424	down	[G]	Carbohydrate transport and metabolism	Molecular Function: hydrolase activity, hydrolyzing O-glycosyl compounds (GO:0004553);; Cellular Component: cell wall (GO:0005618);; Biological Process: xyloglucan metabolic process (GO:0010411);; Molecular Function: xyloglucan:xyloglucosyl transferase activity (GO:0016762);; Biological Process: cell wall biogenesis (GO:0042546);; Cellular Component: apoplast (GO:0048046);; Biological Process: ce…	K14504|2.5e-134|cic:CICLE_v10010858mg|K14504 xyloglucan:xyloglucosyl transferase TCH4 [EC:2.4.1.207] | (RefSeq) hypothetical protein	Plant hormone signal transduction (ko04075)	--	--	Glycosyl hydrolases family 16	Xyloglucan endotransglucosylase/hydrolase protein 22 OS=Arabidopsis thaliana OX=3702 GN=XTH22 PE=1 SV=1	G	Carbohydrate transport and metabolism	hypothetical protein CISIN_1g023431mg [Citrus sinensis]	molecular function: catalytic activity (GO:0003824);; cellular component: cell (GO:0005623);; cellular component: cell part (GO:0044464);; biological process: metabolic process (GO:0008152);; biological process: cellular process (GO:0009987);; biological process: cellular component organization or biogenesis (GO:0071840);; cellular component: extracellular region (GO:0005576)
Cs_ont_4g021510	1465	1510	1837	656	595	634	97.9166	93.9356	113.331	44.381	38.9865	42.337	2.53216e-39	-1.24288	down	[O]	Posttranslational modification, protein turnover, chaperones	Cellular Component: cellular_component (GO:0005575);; Cellular Component: intracellular (GO:0005622);; Cellular Component: cell (GO:0005623);; Cellular Component: nucleus (GO:0005634);; Cellular Component: cytoplasm (GO:0005737);; Cellular Component: chloroplast (GO:0009507);; Cellular Component: plastid (GO:0009536);; Cellular Component: organelle (GO:0043226);; Cellular Component: membrane-boun…	K03686|3.0e-09|pxb:103950555|K03686 molecular chaperone DnaJ | (RefSeq) uncharacterized protein LOC103950555	--	[O]	Posttranslational modification, protein turnover, chaperones	DnaJ domain	Chaperone protein dnaJ 11, chloroplastic OS=Arabidopsis thaliana OX=3702 GN=ATJ11 PE=1 SV=2	O	Posttranslational modification, protein turnover, chaperones	chaperone protein dnaJ 11, chloroplastic [Citrus sinensis]	cellular component: cell (GO:0005623);; cellular component: cell part (GO:0044464);; cellular component: organelle (GO:0043226)
Cs_ont_9g011130	150	101	162	19	53	51	3.35917	2.11368	3.38022	0.414552	1.117	1.1319	2.35864e-05	-1.24662	down	[Q]	Secondary metabolites biosynthesis, transport and catabolism	Molecular Function: metal ion binding (GO:0046872);; Molecular Function: dioxygenase activity (GO:0051213);;	K13229|9.2e-63|ats:109766943|K13229 2,4-dihydroxy-1,4-benzoxazin-3-one-glucoside dioxygenase [EC:1.14.11.59] | (RefSeq) LOC109766943; DIBOA-glucoside dioxygenase BX6-like	Benzoxazinoid biosynthesis (ko00402)	[QR]	Secondary metabolites biosynthesis, transport and catabolism;; General function prediction only	non-haem dioxygenase in morphine synthesis N-terminal	1-aminocyclopropane-1-carboxylate oxidase homolog 1 OS=Arabidopsis thaliana OX=3702 GN=At1g06620 PE=2 SV=1	C	Energy production and conversion	1-aminocyclopropane-1-carboxylate oxidase homolog 1-like [Citrus sinensis]	molecular function: binding (GO:0005488);; biological process: metabolic process (GO:0008152);; biological process: single-organism process (GO:0044699);; molecular function: catalytic activity (GO:0003824)
Cs_ont_1g018990	62	74	73	20	25	8	1.25278	1.40186	1.3844	0.386243	0.468638	0.136844	0.000120284	-1.24806	down	--	--	Cellular Component: nucleus (GO:0005634);; Biological Process: response to wounding (GO:0009611);; Biological Process: regulation of defense response (GO:0031347);; Biological Process: regulation of jasmonic acid mediated signaling pathway (GO:2000022);;	K13464|4.8e-100|cit:102616825|K13464 jasmonate ZIM domain-containing protein | (RefSeq) protein TIFY 10A-like	Plant hormone signal transduction (ko04075)	--	--	tify domain	Protein TIFY 10A OS=Arabidopsis thaliana OX=3702 GN=TIFY10A PE=1 SV=1	--	--	protein TIFY 10A-like [Citrus sinensis]	cellular component: cell (GO:0005623);; cellular component: organelle (GO:0043226);; cellular component: cell part (GO:0044464);; biological process: response to stimulus (GO:0050896);; biological process: biological regulation (GO:0065007)
Cs_ont_4g022920	207	236	228	73	93	73	4.97021	5.33977	5.02104	1.74482	2.21217	1.73901	2.08812e-09	-1.25235	down	--	--	Biological Process: fatty acid biosynthetic process (GO:0006633);; Molecular Function: phosphopantetheine binding (GO:0031177);;	--	--	--	--	Phosphopantetheine attachment site	Acyl carrier protein, chloroplastic OS=Brassica napus OX=3708 GN=ACL1.A1 PE=2 SV=2	--	--	acyl carrier protein 1, chloroplastic-like [Citrus sinensis]	biological process: metabolic process (GO:0008152);; biological process: cellular process (GO:0009987);; biological process: single-organism process (GO:0044699);; molecular function: binding (GO:0005488)
Cs_ont_5g050210	342	454	454	140	152	171	5.83977	7.22901	7.16651	2.41901	2.5514	2.92584	8.14884e-14	-1.25365	down	--	--	--	--	--	--	--	--	--	--	--	uncharacterized protein LOC102611678 [Citrus sinensis]	--
Citrus_sinensis_newGene_3363	718	724	769	293	321	230	6.51664	6.11454	6.4432	2.68749	2.95602	2.08046	3.61818e-21	-1.25499	down	[T]	Signal transduction mechanisms	Molecular Function: protein serine/threonine kinase activity (GO:0004674);; Molecular Function: ATP binding (GO:0005524);; Cellular Component: integral component of membrane (GO:0016021);;	K20181|1.2e-96|mtr:MTR_5g026090|K20181 vacuolar protein sorting-associated protein 18 | (RefSeq) vacuolar sorting-associated-like protein	--	--	--	Protein kinase domain	Putative receptor-like protein kinase At3g47110 OS=Arabidopsis thaliana OX=3702 GN=At3g47110 PE=3 SV=1	T	Signal transduction mechanisms	probable LRR receptor-like serine/threonine-protein kinase At3g47570 isoform X1 [Citrus sinensis]	biological process: metabolic process (GO:0008152);; biological process: cellular process (GO:0009987);; molecular function: catalytic activity (GO:0003824);; molecular function: binding (GO:0005488);; cellular component: membrane (GO:0016020);; cellular component: membrane part (GO:0044425)
Cs_ont_8g013600	410	411	326	134	149	141	24.7066	23.0426	18.1181	8.15381	8.7701	8.48751	1.15209e-12	-1.25523	down	[O]	Posttranslational modification, protein turnover, chaperones	Cellular Component: cytoplasm (GO:0005737);; Molecular Function: thioredoxin peroxidase activity (GO:0008379);; Biological Process: cellular response to oxidative stress (GO:0034599);; Biological Process: hydrogen peroxide catabolic process (GO:0042744);; Biological Process: cell redox homeostasis (GO:0045454);;	K24140|1.1e-86|cit:102616920|K24140 glutaredoxin-dependent peroxiredoxin [EC:1.11.1.25] | (RefSeq) peroxiredoxin-2-like	--	[O]	Posttranslational modification, protein turnover, chaperones	Redoxin	Peroxiredoxin-2 OS=Populus trichocarpa OX=3694 PE=1 SV=1	O	Posttranslational modification, protein turnover, chaperones	peroxiredoxin-2-like [Citrus sinensis]	cellular component: cell (GO:0005623);; cellular component: cell part (GO:0044464);; biological process: metabolic process (GO:0008152);; biological process: cellular process (GO:0009987);; biological process: single-organism process (GO:0044699);; biological process: response to stimulus (GO:0050896);; biological process: detoxification (GO:0098754);; molecular function: catalytic activity (GO:0…
Cs_ont_7g021700	1285	1653	1857	664	600	582	17.9189	21.4578	23.9059	9.36732	8.20054	8.11439	3.95959e-32	-1.25695	down	[O]	Posttranslational modification, protein turnover, chaperones	Biological Process: protein peptidyl-prolyl isomerization (GO:0000413);; Molecular Function: peptidyl-prolyl cis-trans isomerase activity (GO:0003755);; Cellular Component: cytoplasm (GO:0005737);; Biological Process: protein folding (GO:0006457);; Molecular Function: cyclosporin A binding (GO:0016018);;	K03768|2.1e-146|cit:102625552|K03768 peptidyl-prolyl cis-trans isomerase B (cyclophilin B) [EC:5.2.1.8] | (RefSeq) photosynthetic NDH subunit of lumenal location 5, chloroplastic	--	[O]	Posttranslational modification, protein turnover, chaperones	Cyclophilin type peptidyl-prolyl cis-trans isomerase/CLD	Photosynthetic NDH subunit of lumenal location 5, chloroplastic OS=Arabidopsis thaliana OX=3702 GN=PNSL5 PE=1 SV=1	O	Posttranslational modification, protein turnover, chaperones	photosynthetic NDH subunit of lumenal location 5, chloroplastic [Citrus sinensis]	biological process: metabolic process (GO:0008152);; biological process: cellular process (GO:0009987);; molecular function: catalytic activity (GO:0003824);; cellular component: cell (GO:0005623);; cellular component: cell part (GO:0044464);; molecular function: binding (GO:0005488)
Citrus_sinensis_newGene_9	435	493	492	116	191	210	5.79592	6.08161	5.94774	1.57895	2.44515	2.72307	1.05543e-11	-1.25701	down	--	--	Molecular Function: nucleic acid binding (GO:0003676);; Molecular Function: zinc ion binding (GO:0008270);; Biological Process: DNA integration (GO:0015074);;	--	--	--	--	--	--	O	Posttranslational modification, protein turnover, chaperones	putative nucleotidyltransferase, Ribonuclease H [Rosa chinensis]	molecular function: binding (GO:0005488);; biological process: metabolic process (GO:0008152);; biological process: cellular process (GO:0009987)
Cs_ont_5g024690	429	423	644	139	223	180	9.43155	8.66431	13.0792	3.08451	4.80792	3.95109	2.0168e-11	-1.25755	down	--	--	Molecular Function: DNA binding (GO:0003677);; Molecular Function: transcription factor activity, sequence-specific DNA binding (GO:0003700);; Cellular Component: nucleus (GO:0005634);;	K09286|7.7e-103|cit:102615809|K09286 EREBP-like factor | (RefSeq) ethylene-responsive transcription factor ERF023-like	--	--	--	AP2 domain	Ethylene-responsive transcription factor ERF023 OS=Arabidopsis thaliana OX=3702 GN=ERF023 PE=2 SV=1	K	Transcription	ethylene-responsive transcription factor ERF023-like [Citrus sinensis]	molecular function: binding (GO:0005488);; biological process: biological regulation (GO:0065007);; molecular function: nucleic acid binding transcription factor activity (GO:0001071);; cellular component: cell (GO:0005623);; cellular component: organelle (GO:0043226);; cellular component: cell part (GO:0044464)
Cs_ont_4g023510	200	191	223	87	78	44	3.23932	2.8743	3.3242	1.41365	1.23588	0.701786	1.27101e-07	-1.25797	down	--	--	Cellular Component: integral component of membrane (GO:0016021);;	K21435|3.2e-36|var:108322980|K21435 ankyrin repeat domain-containing protein 6 | (RefSeq) ankyrin repeat-containing protein At3g12360-like	--	[R]	General function prediction only	Ankyrin repeats (3 copies)	--	S	Function unknown	ankyrin repeat-containing protein BDA1-like [Citrus sinensis]	cellular component: membrane (GO:0016020);; cellular component: membrane part (GO:0044425)
Cs_ont_1g020620	186	181	172	63	40	77	1.15674	1.06659	1.07736	0.387712	0.239851	0.472401	3.71232e-07	-1.25837	down	--	--	Cellular Component: integral component of membrane (GO:0016021);;	K19327|1.1e-281|cit:102623481|K19327 anoctamin-10 | (RefSeq) anoctamin-like protein At1g73020 isoform X2	--	[D]	Cell cycle control, cell division, chromosome partitioning	Calcium-activated chloride channel	Anoctamin-like protein At1g73020 OS=Arabidopsis thaliana OX=3702 GN=At1g73020 PE=1 SV=1	D	Cell cycle control, cell division, chromosome partitioning	anoctamin-like protein At1g73020 isoform X2 [Citrus sinensis]	cellular component: membrane (GO:0016020);; cellular component: membrane part (GO:0044425)
Cs_ont_5g007940	671	823	679	213	275	325	11.5612	13.2004	10.7896	3.71561	4.63834	5.58822	2.02938e-16	-1.25966	down	--	--	Cellular Component: integral component of membrane (GO:0016021);; Biological Process: protein ubiquitination (GO:0016567);;	K19038|8.5e-23|cann:107877330|K19038 E3 ubiquitin-protein ligase ATL41 [EC:2.3.2.27] | (RefSeq) E3 ubiquitin-protein ligase ATL41-like	--	[O]	Posttranslational modification, protein turnover, chaperones	Ring finger domain	RING-H2 finger protein ATL64 OS=Arabidopsis thaliana OX=3702 GN=ATL64 PE=2 SV=1	O	Posttranslational modification, protein turnover, chaperones	RING-H2 finger protein ATL64-like [Citrus sinensis]	cellular component: membrane (GO:0016020);; cellular component: membrane part (GO:0044425);; biological process: metabolic process (GO:0008152);; biological process: cellular process (GO:0009987)
Cs_ont_3g000400	2345	2495	2483	909	962	991	32.2124	33.243	32.3791	14.6611	14.9273	17.388	2.73122e-68	-1.26053	down	--	--	Molecular Function: transcription factor activity, sequence-specific DNA binding (GO:0003700);;	--	--	--	--	bZIP transcription factor	bZIP transcription factor 60 OS=Arabidopsis thaliana OX=3702 GN=BZIP60 PE=1 SV=1	L	Replication, recombination and repair	hypothetical protein CISIN_1g022379mg [Citrus sinensis]	biological process: biological regulation (GO:0065007);; molecular function: nucleic acid binding transcription factor activity (GO:0001071)
Cs_ont_5g042000	326	312	318	109	127	113	4.30227	3.82781	3.87275	1.44734	1.64194	1.48757	1.21436e-12	-1.2668	down	[E]	Amino acid transport and metabolism	Biological Process: oligopeptide transport (GO:0006857);; Biological Process: response to nitrate (GO:0010167);; Molecular Function: nitrate transmembrane transporter activity (GO:0015112);; Cellular Component: integral component of membrane (GO:0016021);;	K14638|1.2e-144|smo:SELMODRAFT_97812|K14638 solute carrier family 15 (peptide/histidine transporter), member 3/4 | (RefSeq) hypothetical protein	--	[E]	Amino acid transport and metabolism	POT family	Protein NRT1/ PTR FAMILY 6.3 OS=Arabidopsis thaliana OX=3702 GN=NPF6.3 PE=1 SV=1	E	Amino acid transport and metabolism	protein NRT1/ PTR FAMILY 6.3 [Citrus sinensis]	biological process: localization (GO:0051179);; biological process: response to stimulus (GO:0050896);; molecular function: transporter activity (GO:0005215);; cellular component: membrane (GO:0016020);; cellular component: membrane part (GO:0044425)
Cs_ont_9g001930	366	330	314	135	92	136	4.34499	3.64422	3.44693	1.62463	1.06455	1.61577	6.66834e-11	-1.26707	down	--	--	Biological Process: cellulose microfibril organization (GO:0010215);; Cellular Component: anchored component of membrane (GO:0031225);;	K10956|3.6e-20|obr:102718200|K10956 protein transport protein SEC61 subunit alpha | (RefSeq) preprotein translocase subunit SECY, chloroplastic	Protein export (ko03060);; Protein processing in endoplasmic reticulum (ko04141);; Phagosome (ko04145)	--	--	COBRA-like protein	COBRA-like protein 7 OS=Arabidopsis thaliana OX=3702 GN=COBL7 PE=2 SV=2	S	Function unknown	hypothetical protein CUMW_018420 [Citrus unshiu]	biological process: cellular process (GO:0009987);; biological process: single-organism process (GO:0044699);; biological process: cellular component organization or biogenesis (GO:0071840);; cellular component: membrane (GO:0016020);; cellular component: membrane part (GO:0044425)
Cs_ont_9g019230	1089	1395	1401	545	508	432	12.7892	15.3137	15.2012	6.53396	5.94687	5.14595	6.82235e-31	-1.2673	down	--	--	Molecular Function: transferase activity, transferring glycosyl groups (GO:0016757);;	K18134|5.8e-80|gra:105781201|K18134 EGF domain-specific O-GlcNAc transferase [EC:2.4.1.255] | (RefSeq) uncharacterized LOC105781201	Other types of O-glycan biosynthesis (ko00514)	[S]	Function unknown	Protein of unknown function (DUF563)	Xylan glycosyltransferase MUCI21 OS=Arabidopsis thaliana OX=3702 GN=MUCI21 PE=1 SV=1	O	Posttranslational modification, protein turnover, chaperones	uncharacterized protein LOC102628603 [Citrus sinensis]	molecular function: catalytic activity (GO:0003824)
Cs_ont_1g019170	2317	2067	2319	904	910	782	22.3747	18.5735	20.6689	8.83252	8.61985	7.5478	1.32213e-48	-1.26907	down	--	--	Molecular Function: oxidoreductase activity, acting on single donors with incorporation of molecular oxygen, incorporation of two atoms of oxygen (GO:0016702);; Biological Process: oxylipin biosynthetic process (GO:0031408);; Molecular Function: metal ion binding (GO:0046872);;	K00454|0.0e+00|cit:102622489|K00454 lipoxygenase [EC:1.13.11.12] | (RefSeq) linoleate 13S-lipoxygenase 3-1, chloroplastic-like	Linoleic acid metabolism (ko00591);; alpha-Linolenic acid metabolism (ko00592)	--	--	Lipoxygenase	Linoleate 13S-lipoxygenase 3-1, chloroplastic OS=Solanum tuberosum OX=4113 GN=LOX3.1 PE=1 SV=1	E	Amino acid transport and metabolism	linoleate 13S-lipoxygenase 3-1, chloroplastic-like [Citrus sinensis]	biological process: metabolic process (GO:0008152);; biological process: single-organism process (GO:0044699);; molecular function: catalytic activity (GO:0003824);; biological process: cellular process (GO:0009987);; molecular function: binding (GO:0005488)
Cs_ont_3g007930	142	105	169	42	57	31	2.95605	2.0176	3.23319	0.870879	1.1627	0.643143	3.32607e-06	-1.26928	down	[R]	General function prediction only	Molecular Function: zinc ion binding (GO:0008270);; Molecular Function: oxidoreductase activity (GO:0016491);;	K18857|8.3e-221|cit:102616565|K18857 alcohol dehydrogenase class-P [EC:1.1.1.1] | (RefSeq) alcohol dehydrogenase-like	Glycolysis / Gluconeogenesis (ko00010);; Fatty acid degradation (ko00071);; Tyrosine metabolism (ko00350);; alpha-Linolenic acid metabolism (ko00592)	[Q]	Secondary metabolites biosynthesis, transport and catabolism	Zinc-binding dehydrogenase	Alcohol dehydrogenase OS=Malus domestica OX=3750 GN=ADH PE=2 SV=1	Q	Secondary metabolites biosynthesis, transport and catabolism	alcohol dehydrogenase-like [Citrus sinensis]	molecular function: binding (GO:0005488);; molecular function: catalytic activity (GO:0003824)
Cs_ont_8g029430	65	124	77	14	25	31	0.696097	1.24606	0.77002	0.148492	0.2641	0.334993	5.21341e-05	-1.27127	down	--		Molecular Function: protein kinase activity (GO:0004672);; Molecular Function: ATP binding (GO:0005524);; Cellular Component: integral component of membrane (GO:0016021);; Molecular Function: carbohydrate binding (GO:0030246);;	K01176|1.1e-61|sbi:8065370|K01176 alpha-amylase [EC:3.2.1.1] | (RefSeq) alpha-amylase isozyme 2A	Starch and sucrose metabolism (ko00500)	--	--	Legume lectin domain	Probable L-type lectin-domain containing receptor kinase S.5 OS=Arabidopsis thaliana OX=3702 GN=LECRKS5 PE=2 SV=1	T	Signal transduction mechanisms	probable L-type lectin-domain containing receptor kinase S.5 isoform X1 [Citrus sinensis]	biological process: metabolic process (GO:0008152);; biological process: cellular process (GO:0009987);; molecular function: catalytic activity (GO:0003824);; molecular function: binding (GO:0005488);; cellular component: membrane (GO:0016020);; cellular component: membrane part (GO:0044425)
Cs_ont_3g029910	94	102	93	10	31	36	0.990779	0.998239	0.902986	0.105751	0.315478	0.375308	4.77667e-05	-1.2716	down	[P]	Inorganic ion transport and metabolism	Molecular Function: ATP binding (GO:0005524);; Cellular Component: integral component of membrane (GO:0016021);; Molecular Function: cation-transporting ATPase activity (GO:0019829);; Biological Process: metal ion transport (GO:0030001);; Molecular Function: metal ion binding (GO:0046872);;	K01534|0.0e+00|cit:102625788|K01534 Zn2+/Cd2+-exporting ATPase [EC:7.2.2.12 7.2.2.21] | (RefSeq) putative inactive cadmium/zinc-transporting ATPase HMA3	--	[P]	Inorganic ion transport and metabolism	E1-E2 ATPase	Cadmium/zinc-transporting ATPase HMA2 OS=Arabidopsis thaliana OX=3702 GN=HMA2 PE=2 SV=1	P	Inorganic ion transport and metabolism	putative inactive cadmium/zinc-transporting ATPase HMA3 [Citrus sinensis]	molecular function: binding (GO:0005488);; cellular component: membrane (GO:0016020);; cellular component: membrane part (GO:0044425);; biological process: localization (GO:0051179);; molecular function: catalytic activity (GO:0003824);; molecular function: transporter activity (GO:0005215)
Cs_ont_1g009730	55	87	79	14	24	20	0.733425	1.07979	0.981155	0.184209	0.316178	0.264575	5.24771e-05	-1.27172	down	[QV]	Secondary metabolites biosynthesis, transport and catabolism;; Defense mechanisms	Molecular Function: monooxygenase activity (GO:0004497);; Molecular Function: iron ion binding (GO:0005506);; Cellular Component: integral component of membrane (GO:0016021);; Molecular Function: oxidoreductase activity, acting on paired donors, with incorporation or reduction of molecular oxygen (GO:0016705);; Molecular Function: heme binding (GO:0020037);;	K20623|8.0e-227|cic:CICLE_v10025391mg|K20623 typhasterol/6-deoxotyphasterol 2alpha-hydroxylase | (RefSeq) hypothetical protein	Brassinosteroid biosynthesis (ko00905)	[Q]	Secondary metabolites biosynthesis, transport and catabolism	Cytochrome P450	Trimethyltridecatetraene synthase OS=Zea mays OX=4577 GN=CYP92C6 PE=1 SV=1	Q	Secondary metabolites biosynthesis, transport and catabolism	cytochrome P450 71A1-like [Citrus sinensis]	biological process: metabolic process (GO:0008152);; biological process: single-organism process (GO:0044699);; molecular function: catalytic activity (GO:0003824);; molecular function: binding (GO:0005488);; cellular component: membrane (GO:0016020);; cellular component: membrane part (GO:0044425)
Cs_ont_4g006760	33	37	41	5	3	9	1.03749	1.09464	1.19938	0.161045	0.086397	0.270164	0.000225049	-1.27181	down	--	--	--	--	--	--	--	--	--	--	--	--	--
Cs_ont_8g002310	115	66	136	42	14	28	1.31556	0.692111	1.3024	0.456713	0.127654	0.291169	5.13198e-05	-1.27181	down	--	--	Biological Process: ubiquitin-dependent protein catabolic process (GO:0006511);;	K14016|7.8e-115|cic:CICLE_v10028767mg|K14016 ubiquitin fusion degradation protein 1 | (RefSeq) hypothetical protein	Protein processing in endoplasmic reticulum (ko04141)	[O]	Posttranslational modification, protein turnover, chaperones	Ubiquitin fusion degradation protein UFD1	--	O	Posttranslational modification, protein turnover, chaperones	ubiquitin fusion degradation protein 1 homolog [Citrus clementina]	biological process: metabolic process (GO:0008152);; biological process: cellular process (GO:0009987)
Citrus_sinensis_newGene_3928	93	127	96	35	34	27	1.31688	1.74324	1.31284	0.498488	0.464016	0.44279	5.77257e-06	-1.27358	down	--	--	Molecular Function: magnesium ion binding (GO:0000287);; Molecular Function: terpene synthase activity (GO:0010333);;	K15096|0.0e+00|cit:102607029|K15096 (R)-limonene synthase [EC:4.2.3.20] | (RefSeq) (R)-limonene synthase 1, chloroplastic	Monoterpenoid biosynthesis (ko00902)	--	--	Terpene synthase family, metal binding domain	(R)-limonene synthase 1, chloroplastic OS=Citrus sinensis OX=2711 PE=1 SV=2	S	Function unknown	(R)-limonene synthase 1, chloroplastic [Citrus sinensis]	molecular function: binding (GO:0005488);; molecular function: catalytic activity (GO:0003824)
Cs_ont_4g009300	71	133	88	32	20	30	0.969543	1.69918	1.1179	0.445868	0.261692	0.406183	2.28106e-05	-1.27475	down	[V]	Defense mechanisms	Molecular Function: antiporter activity (GO:0015297);; Cellular Component: integral component of membrane (GO:0016021);; Molecular Function: xenobiotic transporter activity (GO:0042910);;	K03327|8.1e-299|cit:102608126|K03327 multidrug resistance protein, MATE family | (RefSeq) protein DETOXIFICATION 52	--	[R]	General function prediction only	MatE	Protein DETOXIFICATION 51 OS=Arabidopsis thaliana OX=3702 GN=DTX51 PE=2 SV=1	V	Defense mechanisms	protein DETOXIFICATION 52 [Citrus sinensis]	biological process: localization (GO:0051179);; molecular function: transporter activity (GO:0005215);; cellular component: membrane (GO:0016020);; cellular component: membrane part (GO:0044425)
Citrus_sinensis_newGene_1526	283	363	342	126	112	119	2.34621	2.80686	2.61934	1.05372	0.912162	0.985671	7.02368e-13	-1.27648	down	[T]	Signal transduction mechanisms	Molecular Function: protein serine/threonine kinase activity (GO:0004674);; Molecular Function: ATP binding (GO:0005524);; Cellular Component: integral component of membrane (GO:0016021);;	K20181|4.6e-104|mtr:MTR_5g026090|K20181 vacuolar protein sorting-associated protein 18 | (RefSeq) vacuolar sorting-associated-like protein	--	--	--	Protein tyrosine and serine/threonine kinase	Putative receptor-like protein kinase At3g47110 OS=Arabidopsis thaliana OX=3702 GN=At3g47110 PE=3 SV=1	T	Signal transduction mechanisms	probable LRR receptor-like serine/threonine-protein kinase At3g47570 [Citrus sinensis]	biological process: metabolic process (GO:0008152);; biological process: cellular process (GO:0009987);; molecular function: catalytic activity (GO:0003824);; molecular function: binding (GO:0005488);; cellular component: membrane (GO:0016020);; cellular component: membrane part (GO:0044425)
Cs_ont_5g005960	7330	7361	7255	2747	2967	2801	91.6569	85.6689	83.7441	34.7667	36.4032	35.0204	1.45615e-129	-1.28058	down	--	--	--	--	--	--	--	--	--	--	--	uncharacterized protein LOC102609729 [Citrus sinensis]	--
Citrus_sinensis_newGene_253	116	148	161	52	40	45	4.15061	4.99932	5.31186	1.87016	1.38024	1.61771	4.08197e-07	-1.2818	down	--	--	--	K10523|8.3e-12|aip:107606421|K10523 speckle-type POZ protein | (RefSeq) BTB/POZ domain-containing protein At1g55760	--	--	--	--	Heavy metal-associated isoprenylated plant protein 47 OS=Arabidopsis thaliana OX=3702 GN=HIPP47 PE=3 SV=1	L	Replication, recombination and repair	heavy metal-associated isoprenylated plant protein 47-like [Citrus sinensis]	--
Cs_ont_3g016610	116	143	150	42	48	42	2.47092	2.82803	2.94577	0.895131	0.995591	0.888268	3.8586e-07	-1.28245	down	--		Molecular Function: protein serine/threonine kinase activity (GO:0004674);; Molecular Function: ATP binding (GO:0005524);; Cellular Component: integral component of membrane (GO:0016021);;	K13430|8.8e-84|zju:107417665|K13430 serine/threonine-protein kinase PBS1 [EC:2.7.11.1] | (RefSeq) serine/threonine-protein kinase PBS1	Plant-pathogen interaction (ko04626)	[T]	Signal transduction mechanisms	Protein tyrosine and serine/threonine kinase	Probable serine/threonine-protein kinase PBL7 OS=Arabidopsis thaliana OX=3702 GN=PBL7 PE=1 SV=1	T	Signal transduction mechanisms	probable serine/threonine-protein kinase PBL7 [Citrus clementina]	biological process: metabolic process (GO:0008152);; biological process: cellular process (GO:0009987);; molecular function: catalytic activity (GO:0003824);; molecular function: binding (GO:0005488);; cellular component: membrane (GO:0016020);; cellular component: membrane part (GO:0044425)
Cs_ont_8g014960	63	43	55	0	10	14	1.48016	0.943427	1.20237	0	0.231775	0.33032	0.000195123	-1.28343	down	[G]	Carbohydrate transport and metabolism	Molecular Function: hydrolase activity, hydrolyzing O-glycosyl compounds (GO:0004553);; Cellular Component: cell wall (GO:0005618);; Biological Process: xyloglucan metabolic process (GO:0010411);; Cellular Component: integral component of membrane (GO:0016021);; Molecular Function: xyloglucan:xyloglucosyl transferase activity (GO:0016762);; Biological Process: cell wall biogenesis (GO:0042546);; …	K08235|2.3e-195|cit:102617022|K08235 xyloglucan:xyloglucosyl transferase [EC:2.4.1.207] | (RefSeq) probable xyloglucan endotransglucosylase/hydrolase protein B isoform X1	--	--	--	Glycosyl hydrolases family 16	Probable xyloglucan endotransglucosylase/hydrolase protein B OS=Phaseolus angularis OX=3914 GN=XTHB PE=2 SV=1	G	Carbohydrate transport and metabolism	probable xyloglucan endotransglucosylase/hydrolase protein B isoform X1 [Citrus sinensis]	molecular function: catalytic activity (GO:0003824);; cellular component: cell (GO:0005623);; cellular component: cell part (GO:0044464);; biological process: metabolic process (GO:0008152);; biological process: cellular process (GO:0009987);; cellular component: membrane (GO:0016020);; cellular component: membrane part (GO:0044425);; biological process: cellular component organization or biogene…
Cs_ont_6g011740	329	379	358	85	181	100	9.49008	10.2142	9.57706	2.49159	5.13626	2.86648	3.38268e-09	-1.28522	down	--	--	--	--	--	--	--	Cysteine-rich TM module stress tolerance	--	S	Function unknown	cysteine-rich and transmembrane domain-containing protein WIH1-like isoform X1 [Citrus sinensis]	--
Cs_ont_2g010750	193	270	208	69	83	78	1.67779	2.1866	1.66423	0.603445	0.707576	0.674428	3.23567e-09	-1.28529	down	[T]	Signal transduction mechanisms	Molecular Function: protein kinase activity (GO:0004672);; Molecular Function: ATP binding (GO:0005524);; Cellular Component: integral component of membrane (GO:0016021);;	K13415|1.2e-72|pmum:103331496|K13415 protein brassinosteroid insensitive 1 [EC:2.7.10.1 2.7.11.1] | (RefSeq) systemin receptor SR160	Plant hormone signal transduction (ko04075)	--	--	Protein kinase domain	Probably inactive leucine-rich repeat receptor-like protein kinase At5g48380 OS=Arabidopsis thaliana OX=3702 GN=At5g48380 PE=1 SV=1	T	Signal transduction mechanisms	probably inactive leucine-rich repeat receptor-like protein kinase At5g48380 [Citrus sinensis]	biological process: metabolic process (GO:0008152);; biological process: cellular process (GO:0009987);; molecular function: catalytic activity (GO:0003824);; molecular function: binding (GO:0005488);; cellular component: membrane (GO:0016020);; cellular component: membrane part (GO:0044425)
Cs_ont_8g001530	722	675	664	234	274	262	19.5997	17.0534	16.6468	6.43541	7.28298	7.11275	3.78234e-22	-1.28567	down	--	--	Cellular Component: nucleosome (GO:0000786);; Molecular Function: DNA binding (GO:0003677);; Cellular Component: nucleus (GO:0005634);; Molecular Function: protein heterodimerization activity (GO:0046982);;	K11253|1.3e-32|qsu:112028009|K11253 histone H3 | (RefSeq) histone H3-like centromeric protein CSE4	--	[B]	Chromatin structure and dynamics	Core histone H2A/H2B/H3/H4	Histone H3.2 OS=Arabidopsis thaliana OX=3702 GN=HTR2 PE=1 SV=2	B	Chromatin structure and dynamics	histone H3-like centromeric protein CSE4 [Quercus suber]	cellular component: cell (GO:0005623);; cellular component: macromolecular complex (GO:0032991);; cellular component: organelle (GO:0043226);; cellular component: organelle part (GO:0044422);; cellular component: cell part (GO:0044464);; molecular function: binding (GO:0005488)
Cs_ont_8g021730	856	862	930	378	333	283	41.3906	38.7276	41.496	18.4934	15.7918	13.6538	1.75864e-26	-1.28774	down	--	--	Molecular Function: DNA binding (GO:0003677);; Cellular Component: nucleus (GO:0005634);;	K15397|4.0e-25|cpep:111776416|K15397 3-ketoacyl-CoA synthase [EC:2.3.1.199] | (RefSeq) 3-ketoacyl-CoA synthase 17-like	Fatty acid elongation (ko00062);; Plant-pathogen interaction (ko04626)	[O]	Posttranslational modification, protein turnover, chaperones	Myb-like DNA-binding domain	Protein RADIALIS-like 2 OS=Arabidopsis thaliana OX=3702 GN=RL2 PE=2 SV=1	K	Transcription	transcription factor RADIALIS isoform X2 [Citrus clementina]	molecular function: binding (GO:0005488);; cellular component: cell (GO:0005623);; cellular component: organelle (GO:0043226);; cellular component: cell part (GO:0044464)
Cs_ont_5g030560	597	619	578	234	222	212	18.1618	17.5305	16.2119	7.17857	6.61712	6.43147	9.13743e-22	-1.28808	down	--	--	Biological Process: response to auxin (GO:0009733);;	K14488|1.2e-53|cic:CICLE_v10022912mg|K14488 SAUR family protein | (RefSeq) hypothetical protein	Plant hormone signal transduction (ko04075)	--	--	Auxin responsive protein	Auxin-responsive protein SAUR32 OS=Arabidopsis thaliana OX=3702 GN=SAUR32 PE=2 SV=1	S	Function unknown	auxin-responsive protein SAUR32 [Citrus clementina]	biological process: response to stimulus (GO:0050896)
Cs_ont_4g023280	116	123	106	37	29	40	3.41145	3.35845	2.86762	1.1052	0.812941	1.16383	1.98271e-06	-1.29088	down	--	--	Molecular Function: DNA binding (GO:0003677);; Cellular Component: nucleus (GO:0005634);;	K09422|3.3e-115|cit:102616002|K09422 transcription factor MYB, plant | (RefSeq) transcription factor MYB114-like	--	[K]	Transcription	Myb-like DNA-binding domain	Transcription factor MYB4 OS=Crocosmia x crocosmiiflora OX=1053288 GN=MYB4 PE=2 SV=1	--	--	transcription factor MYB114-like [Citrus sinensis]	molecular function: binding (GO:0005488);; cellular component: cell (GO:0005623);; cellular component: organelle (GO:0043226);; cellular component: cell part (GO:0044464)
Cs_ont_7g005540	124	118	107	19	45	38	1.68269	1.49348	1.34055	0.262463	0.591696	0.518751	7.45994e-06	-1.29103	down	--	--	Molecular Function: calmodulin binding (GO:0005516);; Biological Process: defense response (GO:0006952);; Biological Process: response to biotic stimulus (GO:0009607);; Cellular Component: integral component of membrane (GO:0016021);;	K08472|0.0e+00|cit:102631395|K08472 mlo protein | (RefSeq) MLO-like protein 12	--	--	--	Mlo family	MLO-like protein 12 OS=Arabidopsis thaliana OX=3702 GN=MLO12 PE=1 SV=2	G	Carbohydrate transport and metabolism	MLO-like protein 12 [Citrus sinensis]	molecular function: binding (GO:0005488);; biological process: response to stimulus (GO:0050896);; cellular component: membrane (GO:0016020);; cellular component: membrane part (GO:0044425)
Cs_ont_3g010330	117	94	56	24	6	30	6.16292	4.62726	2.73033	1.23596	0.26161	1.54888	9.78511e-05	-1.29143	down	--	--	--	--	--	--	--	--	--	--	--	hypothetical protein CICLE_v10003031mg [Citrus clementina]	--
Cs_ont_5g034220	157	157	207	54	40	73	1.53283	1.4291	1.87565	0.534845	0.379779	0.707926	2.465e-07	-1.29353	down	--		Molecular Function: protein kinase activity (GO:0004672);; Molecular Function: ATP binding (GO:0005524);; Cellular Component: integral component of membrane (GO:0016021);;	K13416|4.5e-72|brp:103862237|K13416 brassinosteroid insensitive 1-associated receptor kinase 1 [EC:2.7.10.1 2.7.11.1] | (RefSeq) BRASSINOSTEROID INSENSITIVE 1-associated receptor kinase 1 isoform X1	MAPK signaling pathway - plant (ko04016);; Plant hormone signal transduction (ko04075);; Plant-pathogen interaction (ko04626)	--	--	Protein tyrosine and serine/threonine kinase	Probable leucine-rich repeat receptor-like serine/threonine-protein kinase At3g14840 OS=Arabidopsis thaliana OX=3702 GN=LRR-RLK PE=1 SV=1	T	Signal transduction mechanisms	probable leucine-rich repeat receptor-like serine/threonine-protein kinase At3g14840 isoform X2 [Citrus sinensis]	biological process: metabolic process (GO:0008152);; biological process: cellular process (GO:0009987);; molecular function: catalytic activity (GO:0003824);; molecular function: binding (GO:0005488);; cellular component: membrane (GO:0016020);; cellular component: membrane part (GO:0044425)
Cs_ont_1g026490	290	248	237	79	70	114	3.53038	2.80115	2.65921	0.971694	0.835343	1.37769	4.21527e-09	-1.29581	down	--	--	Molecular Function: protein binding (GO:0005515);;	--	--	--	--	F-box domain	Putative F-box protein At4g09190 OS=Arabidopsis thaliana OX=3702 GN=At4g09190 PE=4 SV=1	S	Function unknown	F-box protein At5g49610 [Citrus clementina]	molecular function: binding (GO:0005488)
Citrus_sinensis_newGene_3410	261	279	232	104	83	81	5.14256	5.13124	4.14804	2.06905	1.59132	1.56415	1.73861e-10	-1.2973	down	--	--	Cellular Component: integral component of membrane (GO:0016021);;	K01193|2.1e-12|ats:109747879|K01193 beta-fructofuranosidase [EC:3.2.1.26] | (RefSeq) LOC109747879; beta-fructofuranosidase, insoluble isoenzyme 3-like	Galactose metabolism (ko00052);; Starch and sucrose metabolism (ko00500)	--	--	Plant protein of unknown function	--	S	Function unknown	UPF0481 protein At3g47200 isoform X1 [Citrus sinensis]	cellular component: membrane (GO:0016020);; cellular component: membrane part (GO:0044425)
Cs_ont_2g020110	94	123	110	17	32	43	3.00881	3.6476	3.25557	0.528754	1.00827	1.35886	1.04204e-05	-1.29874	down	--	--	Cellular Component: integral component of membrane (GO:0016021);;	--	--	--	--	--	--	--	--	hypothetical protein CICLE_v10017232mg [Citrus clementina]	cellular component: membrane (GO:0016020);; cellular component: membrane part (GO:0044425)
Cs_ont_5g012580	254	163	153	50	56	75	1.94342	1.15851	1.07993	0.383517	0.415034	0.574045	4.6127e-07	-1.29986	down	[T]	Signal transduction mechanisms	Molecular Function: protein kinase activity (GO:0004672);; Molecular Function: ATP binding (GO:0005524);; Cellular Component: integral component of membrane (GO:0016021);;	K13415|1.8e-83|han:110929858|K13415 protein brassinosteroid insensitive 1 [EC:2.7.10.1 2.7.11.1] | (RefSeq) systemin receptor SR160-like	Plant hormone signal transduction (ko04075)	--	--	Leucine rich repeat	MDIS1-interacting receptor like kinase 2 OS=Arabidopsis thaliana OX=3702 GN=MIK2 PE=1 SV=3	T	Signal transduction mechanisms	MDIS1-interacting receptor like kinase 2 [Citrus clementina]	biological process: metabolic process (GO:0008152);; biological process: cellular process (GO:0009987);; molecular function: catalytic activity (GO:0003824);; molecular function: binding (GO:0005488);; cellular component: membrane (GO:0016020);; cellular component: membrane part (GO:0044425)
Cs_ont_9g023740	831	875	716	347	250	291	8.09714	7.56131	6.02972	3.56948	2.42045	2.77275	3.56061e-20	-1.30389	down	[G]	Carbohydrate transport and metabolism	Molecular Function: sucrose alpha-glucosidase activity (GO:0004575);; Biological Process: carbohydrate metabolic process (GO:0005975);; Cellular Component: integral component of membrane (GO:0016021);;	K01193|0.0e+00|cit:102628296|K01193 beta-fructofuranosidase [EC:3.2.1.26] | (RefSeq) beta-fructofuranosidase, soluble isoenzyme I-like	Galactose metabolism (ko00052);; Starch and sucrose metabolism (ko00500)	[G]	Carbohydrate transport and metabolism	Glycosyl hydrolases family 32 N-terminal domain	Beta-fructofuranosidase, soluble isoenzyme I OS=Daucus carota OX=4039 GN=INV*DC4 PE=1 SV=2	G	Carbohydrate transport and metabolism	beta-fructofuranosidase, soluble isoenzyme I-like [Citrus sinensis]	molecular function: catalytic activity (GO:0003824);; biological process: metabolic process (GO:0008152);; cellular component: membrane (GO:0016020);; cellular component: membrane part (GO:0044425)
Cs_ont_2g032640	89	87	60	18	23	21	2.90116	2.63068	1.78872	0.565036	0.721718	0.660836	2.1655e-05	-1.30967	down	--	--	Molecular Function: protein kinase activity (GO:0004672);; Molecular Function: ATP binding (GO:0005524);; Cellular Component: integral component of membrane (GO:0016021);;	--	--	--	--	Leucine rich repeat	--	--	--	hypothetical protein CISIN_1g038466mg, partial [Citrus sinensis]	biological process: metabolic process (GO:0008152);; biological process: cellular process (GO:0009987);; molecular function: catalytic activity (GO:0003824);; molecular function: binding (GO:0005488);; cellular component: membrane (GO:0016020);; cellular component: membrane part (GO:0044425)
Cs_ont_1g027430	264	427	337	104	145	103	7.35901	11.1161	8.69973	2.93253	3.96859	2.87615	9.3672e-11	-1.31004	down	--	--	--	--	--	[S]	Function unknown	Oxidoreductase-like protein, N-terminal	--	S	Function unknown	uncharacterized protein LOC102627206 [Citrus sinensis]	--
Citrus_sinensis_newGene_1470	3668	3561	3441	1421	1266	1336	39.2675	34.9121	34.0557	16.4647	13.9212	15.7088	1.15023e-73	-1.31444	down	[M]	Cell wall/membrane/envelope biogenesis	Molecular Function: protein kinase activity (GO:0004672);; Molecular Function: ATP binding (GO:0005524);; Cellular Component: integral component of membrane (GO:0016021);;	K13415|7.7e-78|han:110929858|K13415 protein brassinosteroid insensitive 1 [EC:2.7.10.1 2.7.11.1] | (RefSeq) systemin receptor SR160-like	Plant hormone signal transduction (ko04075)	--	--	Protein kinase domain	MDIS1-interacting receptor like kinase 2 OS=Arabidopsis thaliana OX=3702 GN=MIK2 PE=1 SV=3	--	--	MDIS1-interacting receptor like kinase 2 isoform X1 [Citrus sinensis]	biological process: metabolic process (GO:0008152);; biological process: cellular process (GO:0009987);; molecular function: catalytic activity (GO:0003824);; molecular function: binding (GO:0005488);; cellular component: membrane (GO:0016020);; cellular component: membrane part (GO:0044425)
Cs_ont_3g010740	38	33	52	10	0	2	0.384391	0.314872	0.505399	0.113434	0	0.018486	0.000116185	-1.31636	down	[G]	Carbohydrate transport and metabolism	Molecular Function: trehalose-phosphatase activity (GO:0004805);; Biological Process: trehalose biosynthetic process (GO:0005992);;	K01087|1.3e-110|cit:102613435|K01087 trehalose 6-phosphate phosphatase [EC:3.1.3.12] | (RefSeq) probable trehalose-phosphate phosphatase D	Starch and sucrose metabolism (ko00500)	[G]	Carbohydrate transport and metabolism	Trehalose-phosphatase	Probable trehalose-phosphate phosphatase D OS=Arabidopsis thaliana OX=3702 GN=TPPD PE=2 SV=1	G	Carbohydrate transport and metabolism	probable trehalose-phosphate phosphatase D [Citrus sinensis]	biological process: metabolic process (GO:0008152);; biological process: cellular process (GO:0009987);; molecular function: catalytic activity (GO:0003824);; biological process: single-organism process (GO:0044699)
Cs_ont_3g010320	1871	1846	1940	704	673	741	60.7328	55.7729	58.1349	23.1444	21.4176	24.0382	3.08362e-57	-1.31683	down	--	--	--	--	--	--	--	--	--	--	--	hypothetical protein CUMW_061230 [Citrus unshiu]	--
Cs_ont_7g003290	493	522	502	192	198	157	34.5476	34.1079	32.4856	13.6145	13.6384	10.963	6.18182e-19	-1.31802	down	--	--	Cellular Component: chloroplast (GO:0009507);;	--	--	--	--	--	--	--	--	uncharacterized protein LOC18043608 [Citrus clementina]	cellular component: cell (GO:0005623);; cellular component: organelle (GO:0043226);; cellular component: cell part (GO:0044464)
Cs_ont_2g011320	838	784	891	335	310	278	14.8975	12.9785	14.6283	6.027	5.4063	4.93702	4.87803e-28	-1.31883	down	--	--	Cellular Component: integral component of membrane (GO:0016021);;	--	--	--	--	--	--	--	--	uncharacterized protein LOC102620772 [Citrus sinensis]	cellular component: membrane (GO:0016020);; cellular component: membrane part (GO:0044425)
Cs_ont_9g006210	126	149	214	49	64	37	2.40536	2.66394	3.78954	0.951091	1.20324	0.693504	3.9107e-07	-1.31941	down	--	--	Molecular Function: molecular_function (GO:0003674);; Molecular Function: structural molecule activity (GO:0005198);; Molecular Function: structural constituent of cell wall (GO:0005199);; Molecular Function: protein binding (GO:0005515);;	--	--	--	--	Leucine rich repeat	Leucine-rich repeat extensin-like protein 6 OS=Arabidopsis thaliana OX=3702 GN=LRX6 PE=2 SV=1	S	Function unknown	leucine-rich repeat extensin-like protein 6 [Citrus clementina]	molecular function: structural molecule activity (GO:0005198);; molecular function: binding (GO:0005488)
Cs_ont_9g015280	43	40	41	10	5	6	0.734843	0.645141	0.642256	0.167017	0.080891	0.103842	0.000110743	-1.31946	down	--	--	Molecular Function: nucleic acid binding (GO:0003676);; Molecular Function: zinc ion binding (GO:0008270);;	--	--	--	--	--	--	--	--	putative uncharacterized protein DDB_G0285119 [Citrus sinensis]	molecular function: binding (GO:0005488)
Cs_ont_4g020110	41	52	71	13	13	8	1.6161	1.83293	2.55216	0.508398	0.385561	0.283551	6.59708e-05	-1.32538	down	--	--	Cellular Component: integral component of membrane (GO:0016021);;	--	--	--	--	A2L zinc ribbon domain	--	--	--	hypothetical protein CUMW_159970 [Citrus unshiu]	cellular component: membrane (GO:0016020);; cellular component: membrane part (GO:0044425)
Cs_ont_2g018950	1369	1424	1258	483	487	525	30.9265	29.9315	26.2379	11.0357	10.7817	11.8477	1.24348e-38	-1.32654	down	--	--	Cellular Component: endoplasmic reticulum membrane (GO:0005789);; Cellular Component: integral component of plasma membrane (GO:0005887);; Biological Process: intracellular protein transport (GO:0006886);; Biological Process: ER to Golgi vesicle-mediated transport (GO:0006888);; Biological Process: protein localization to endoplasmic reticulum exit site (GO:0070973);;	K14009|1.6e-99|cic:CICLE_v10016648mg|K14009 B-cell receptor-associated protein 31 | (RefSeq) hypothetical protein	Protein processing in endoplasmic reticulum (ko04141)	[V]	Defense mechanisms	--	--	V	Defense mechanisms	B-cell receptor-associated protein 31 [Citrus clementina]	cellular component: cell (GO:0005623);; cellular component: membrane (GO:0016020);; cellular component: organelle (GO:0043226);; cellular component: organelle part (GO:0044422);; cellular component: membrane part (GO:0044425);; cellular component: cell part (GO:0044464);; biological process: localization (GO:0051179)
Citrus_sinensis_newGene_921	365	367	452	118	173	119	4.37973	4.57971	4.84631	1.30652	1.9756	1.49824	2.5302e-13	-1.32858	down	--	--	Molecular Function: protein serine/threonine kinase activity (GO:0004674);; Molecular Function: ATP binding (GO:0005524);; Cellular Component: integral component of membrane (GO:0016021);;	K13420|5.4e-28|nsy:104229757|K13420 LRR receptor-like serine/threonine-protein kinase FLS2 [EC:2.7.11.1] | (RefSeq) probable LRR receptor-like serine/threonine-protein kinase At3g47570	MAPK signaling pathway - plant (ko04016);; Plant-pathogen interaction (ko04626)	--	--	Leucine rich repeat	Probable LRR receptor-like serine/threonine-protein kinase At3g47570 OS=Arabidopsis thaliana OX=3702 GN=At3g47570 PE=2 SV=1	--	--	probable LRR receptor-like serine/threonine-protein kinase At3g47570 [Citrus sinensis]	biological process: metabolic process (GO:0008152);; biological process: cellular process (GO:0009987);; molecular function: catalytic activity (GO:0003824);; molecular function: binding (GO:0005488);; cellular component: membrane (GO:0016020);; cellular component: membrane part (GO:0044425)
Cs_ont_9g010840	216	173	193	83	46	56	15.4673	11.5503	12.7258	6.01062	3.18966	4.00888	4.22413e-08	-1.33056	down	[O]	Posttranslational modification, protein turnover, chaperones	Molecular Function: protein binding (GO:0005515);;	K00799|4.2e-58|cit:102628216|K00799 glutathione S-transferase [EC:2.5.1.18] | (RefSeq) probable glutathione S-transferase	Glutathione metabolism (ko00480)	[O]	Posttranslational modification, protein turnover, chaperones	Glutathione S-transferase, N-terminal domain	Probable glutathione S-transferase OS=Solanum tuberosum OX=4113 GN=PRP1 PE=2 SV=1	O	Posttranslational modification, protein turnover, chaperones	probable glutathione S-transferase [Citrus sinensis]	molecular function: binding (GO:0005488)
Cs_ont_4g017280	1184	1317	1335	463	485	466	29.7533	30.6811	31.1064	13.2941	11.938	11.6742	1.7818e-46	-1.33121	down	--	--	Biological Process: protein glutathionylation (GO:0010731);;	K00799|1.1e-57|cic:CICLE_v10033464mg|K00799 glutathione S-transferase [EC:2.5.1.18] | (RefSeq) hypothetical protein	Glutathione metabolism (ko00480)	[O]	Posttranslational modification, protein turnover, chaperones	Ubiquitin family	Glutathione S-transferase L2, chloroplastic OS=Arabidopsis thaliana OX=3702 GN=GSTL2 PE=2 SV=1	O	Posttranslational modification, protein turnover, chaperones	hypothetical protein CISIN_1g036672mg [Citrus sinensis]	biological process: metabolic process (GO:0008152);; biological process: cellular process (GO:0009987)
Cs_ont_3g011150	121	152	152	57	44	25	1.81799	2.12979	2.11934	0.857873	0.65052	0.369563	8.66922e-07	-1.33143	down	--	--	Molecular Function: UDP-glycosyltransferase activity (GO:0008194);;	K22706|4.4e-169|pper:18788923|K22706 (R)-mandelonitrile beta-glucosyltransferase [EC:2.4.1.354] | (RefSeq) 7-deoxyloganetin glucosyltransferase	Cyanoamino acid metabolism (ko00460)	[GC]	Carbohydrate transport and metabolism;; Energy production and conversion	UDP-glucoronosyl and UDP-glucosyl transferase	7-deoxyloganetin glucosyltransferase OS=Gardenia jasminoides OX=114476 GN=UGT85A24 PE=1 SV=1	--	--	7-deoxyloganetin glucosyltransferase-like [Citrus sinensis]	molecular function: catalytic activity (GO:0003824)
Cs_ont_5g044050	176	200	256	52	79	73	1.71041	1.81537	2.2969	0.48736	0.728953	0.684141	6.59796e-09	-1.33149	down	--	--	Molecular Function: protein kinase activity (GO:0004672);; Molecular Function: ATP binding (GO:0005524);; Cellular Component: integral component of membrane (GO:0016021);;	K13435|3.5e-28|sly:101268866|K13435 serine/threonine-protein kinase Pto | (RefSeq) Pto; serine/threonine protein kinase Pto	Plant-pathogen interaction (ko04626)	--	--	Protein tyrosine and serine/threonine kinase	Probable inactive leucine-rich repeat receptor-like protein kinase At3g03770 OS=Arabidopsis thaliana OX=3702 GN=At3g03770 PE=1 SV=1	T	Signal transduction mechanisms	probable inactive leucine-rich repeat receptor-like protein kinase At3g03770 isoform X1 [Citrus sinensis]	biological process: metabolic process (GO:0008152);; biological process: cellular process (GO:0009987);; molecular function: catalytic activity (GO:0003824);; molecular function: binding (GO:0005488);; cellular component: membrane (GO:0016020);; cellular component: membrane part (GO:0044425)
Cs_ont_5g048090	470	512	419	143	186	164	4.91454	4.98916	4.08872	1.50329	1.93181	1.70593	3.87249e-16	-1.33393	down	[M]	Cell wall/membrane/envelope biogenesis	Molecular Function: ATP binding (GO:0005524);; Cellular Component: cytoplasm (GO:0005737);; Biological Process: regulation of cell shape (GO:0008360);; Biological Process: biosynthetic process (GO:0009058);; Molecular Function: acid-amino acid ligase activity (GO:0016881);; Biological Process: cell division (GO:0051301);;	--	--	--	--	Mur ligase middle domain	UDP-N-acetylmuramoyl-L-alanyl-D-glutamate--2,6-diaminopimelate ligase MurE homolog, chloroplastic OS=Arabidopsis thaliana OX=3702 GN=MURE PE=1 SV=1	M	Cell wall/membrane/envelope biogenesis	UDP-N-acetylmuramoyl-L-alanyl-D-glutamate--2,6-diaminopimelate ligase MurE homolog, chloroplastic [Citrus sinensis]	molecular function: binding (GO:0005488);; cellular component: cell (GO:0005623);; cellular component: cell part (GO:0044464);; biological process: biological regulation (GO:0065007);; biological process: metabolic process (GO:0008152);; molecular function: catalytic activity (GO:0003824);; biological process: cellular process (GO:0009987);; biological process: single-organism process (GO:0044699)
Cs_ont_3g008880	133	105	107	19	53	13	1.40798	1.03624	1.04194	0.195361	0.54818	0.128499	2.284e-05	-1.3344	down	--	--	Cellular Component: integral component of membrane (GO:0016021);;	K15015|2.0e-06|psom:113273999|K15015 solute carrier family 32 (vesicular inhibitory amino acid transporter) | (RefSeq) amino acid transporter AVT1I-like	--	[E]	Amino acid transport and metabolism	Transmembrane amino acid transporter protein	Amino acid permease 3 OS=Arabidopsis thaliana OX=3702 GN=AAP3 PE=1 SV=2	E	Amino acid transport and metabolism	hypothetical protein CUMW_139420 [Citrus unshiu]	cellular component: membrane (GO:0016020);; cellular component: membrane part (GO:0044425)
Cs_ont_7g025640	1202	1321	1393	484	435	513	36.46	37.2841	38.9815	14.8553	12.9452	15.5569	1.65192e-41	-1.33739	down	[O]	Posttranslational modification, protein turnover, chaperones	Molecular Function: molecular_function (GO:0003674);; Molecular Function: catalytic activity (GO:0003824);; Molecular Function: glutathione transferase activity (GO:0004364);; Molecular Function: protein binding (GO:0005515);; Cellular Component: cellular_component (GO:0005575);; Cellular Component: intracellular (GO:0005622);; Cellular Component: cell (GO:0005623);; Cellular Component: cytoplasm…	K00799|1.0e-125|cic:CICLE_v10032680mg|K00799 glutathione S-transferase [EC:2.5.1.18] | (RefSeq) hypothetical protein	Glutathione metabolism (ko00480)	[O]	Posttranslational modification, protein turnover, chaperones	Glutathione S-transferase, N-terminal domain	Glutathione S-transferase U17 OS=Arabidopsis thaliana OX=3702 GN=GSTU17 PE=2 SV=1	O	Posttranslational modification, protein turnover, chaperones	hypothetical protein CICLE_v10032680mg [Citrus clementina]	molecular function: catalytic activity (GO:0003824);; molecular function: binding (GO:0005488);; cellular component: cell (GO:0005623);; cellular component: cell part (GO:0044464);; biological process: metabolic process (GO:0008152);; biological process: cellular process (GO:0009987);; biological process: response to stimulus (GO:0050896);; biological process: multicellular organismal process (GO…
Citrus_sinensis_newGene_1723	443	553	413	164	177	153	1.85584	2.15843	1.59934	0.694103	0.722629	0.633206	3.61343e-16	-1.33763	down	[L]	Replication, recombination and repair	Molecular Function: nucleic acid binding (GO:0003676);; Molecular Function: RNA-DNA hybrid ribonuclease activity (GO:0004523);; Biological Process: DNA integration (GO:0015074);;	K13457|4.1e-81|pmum:103334684|K13457 disease resistance protein RPM1 | (RefSeq) disease resistance protein RPM1-like	Plant-pathogen interaction (ko04626)	[R]	General function prediction only	Reverse transcriptase (RNA-dependent DNA polymerase)	RNA-directed DNA polymerase homolog OS=Oenothera berteroana OX=3950 PE=4 SV=1	E	Amino acid transport and metabolism	uncharacterized protein LOC107176464 [Citrus sinensis]	molecular function: binding (GO:0005488);; biological process: metabolic process (GO:0008152);; biological process: cellular process (GO:0009987);; molecular function: catalytic activity (GO:0003824)
Cs_ont_9g005850	939	985	1059	355	387	345	47.8234	46.6442	49.7433	18.291	19.3278	17.5518	1.23783e-36	-1.33905	down	[JO]	Translation, ribosomal structure and biogenesis;; Posttranslational modification, protein turnover, chaperones	Molecular Function: N-acetyltransferase activity (GO:0008080);;	--	--	--	--	Acetyltransferase (GNAT) domain	--	J	Translation, ribosomal structure and biogenesis	uncharacterized protein LOC102613222 [Citrus sinensis]	molecular function: catalytic activity (GO:0003824)
Cs_ont_7g029300	285	339	226	120	97	55	10.9962	12.1858	8.06336	4.69381	3.6595	2.11093	1.3069e-08	-1.34035	down	--	--	Biological Process: reproduction (GO:0000003);; Biological Process: cell morphogenesis (GO:0000902);; Biological Process: cell morphogenesis involved in differentiation (GO:0000904);; Biological Process: developmental process involved in reproduction (GO:0003006);; Molecular Function: molecular_function (GO:0003674);; Molecular Function: catalytic activity (GO:0003824);; Molecular Function: ubiqu…	K11982|5.7e-16|mcha:111016199|K11982 E3 ubiquitin-protein ligase RNF115/126 [EC:2.3.2.27] | (RefSeq) E3 ubiquitin-protein ligase RING1-like	--	[O]	Posttranslational modification, protein turnover, chaperones	Ring finger domain	Probable E3 ubiquitin-protein ligase RHC1A OS=Arabidopsis thaliana OX=3702 GN=RHC1A PE=2 SV=1	O	Posttranslational modification, protein turnover, chaperones	hypothetical protein CISIN_1g031191mg [Citrus sinensis]	biological process: reproduction (GO:0000003);; biological process: cellular process (GO:0009987);; biological process: developmental process (GO:0032502);; biological process: single-organism process (GO:0044699);; biological process: cellular component organization or biogenesis (GO:0071840);; biological process: reproductive process (GO:0022414);; molecular function: catalytic activity (GO:000…
Cs_ont_5g003520	7046	7534	7577	2824	2835	2582	89.668	89.24	89.0079	36.379	35.3956	32.8464	1.90961e-174	-1.3416	down	--	--	Cellular Component: integral component of membrane (GO:0016021);;	--	--	--	--	Malectin-like domain	Probable receptor-like protein kinase At5g24010 OS=Arabidopsis thaliana OX=3702 GN=At5g24010 PE=1 SV=1	G	Carbohydrate transport and metabolism	probable receptor-like protein kinase At5g24010 [Citrus clementina]	cellular component: membrane (GO:0016020);; cellular component: membrane part (GO:0044425)
Cs_ont_6g004280	482	611	551	181	206	195	5.14717	6.06859	5.43573	1.95617	2.15531	2.07916	2.00955e-20	-1.34281	down	[T]	Signal transduction mechanisms	Molecular Function: protein kinase activity (GO:0004672);; Molecular Function: ATP binding (GO:0005524);; Cellular Component: integral component of membrane (GO:0016021);; Molecular Function: polysaccharide binding (GO:0030247);;	K23544|1.6e-60|brp:103842861|K23544 serine incorporator 1/3 | (RefSeq) serine incorporator 3	--	[T]	Signal transduction mechanisms	Protein kinase domain	LEAF RUST 10 DISEASE-RESISTANCE LOCUS RECEPTOR-LIKE PROTEIN KINASE-like 1.3 OS=Arabidopsis thaliana OX=3702 GN=LRK10L-1.3 PE=2 SV=1	T	Signal transduction mechanisms	LEAF RUST 10 DISEASE-RESISTANCE LOCUS RECEPTOR-LIKE PROTEIN KINASE-like 1.4 isoform X1 [Citrus sinensis]	biological process: metabolic process (GO:0008152);; biological process: cellular process (GO:0009987);; molecular function: catalytic activity (GO:0003824);; molecular function: binding (GO:0005488);; cellular component: membrane (GO:0016020);; cellular component: membrane part (GO:0044425)
Cs_ont_5g038640	157	223	149	54	57	55	1.54304	2.04087	1.3558	0.536203	0.533101	0.528378	2.74448e-08	-1.34353	down	--	--	Cellular Component: exocyst (GO:0000145);; Biological Process: exocytosis (GO:0006887);; Biological Process: protein transport (GO:0015031);;	K07195|0.0e+00|cit:102626197|K07195 exocyst complex component 7 | (RefSeq) exocyst complex component EXO70E2	--	[U]	Intracellular trafficking, secretion, and vesicular transport	Exo70 exocyst complex subunit	Exocyst complex component EXO70E2 OS=Arabidopsis thaliana OX=3702 GN=EXO70E2 PE=1 SV=1	U	Intracellular trafficking, secretion, and vesicular transport	exocyst complex component EXO70E2 [Citrus sinensis]	cellular component: cell (GO:0005623);; cellular component: macromolecular complex (GO:0032991);; cellular component: cell part (GO:0044464);; biological process: cellular process (GO:0009987);; biological process: single-organism process (GO:0044699);; biological process: localization (GO:0051179)
Cs_ont_7g027580	467	340	435	117	153	154	7.1692	5.0687	6.20977	2.11816	2.72164	2.77514	2.3407e-13	-1.34814	down	--	--	Cellular Component: nucleus (GO:0005634);; Biological Process: response to wounding (GO:0009611);; Biological Process: regulation of defense response (GO:0031347);; Biological Process: regulation of jasmonic acid mediated signaling pathway (GO:2000022);;	K13464|4.1e-90|cit:102630561|K13464 jasmonate ZIM domain-containing protein | (RefSeq) protein TIFY 9 isoform X2	Plant hormone signal transduction (ko04075)	--	--	tify domain	Protein TIFY 9 OS=Arabidopsis thaliana OX=3702 GN=TIFY9 PE=1 SV=1	S	Function unknown	hypothetical protein CUMW_024750 [Citrus unshiu]	cellular component: cell (GO:0005623);; cellular component: organelle (GO:0043226);; cellular component: cell part (GO:0044464);; biological process: response to stimulus (GO:0050896);; biological process: biological regulation (GO:0065007)
Cs_ont_4g005740	1095	1040	1182	420	417	365	24.1752	21.3588	24.0348	9.49113	9.13086	8.09398	2.95812e-37	-1.34847	down	--	--	Cellular Component: nucleus (GO:0005634);; Biological Process: regulation of transcription, DNA-templated (GO:0006355);; Biological Process: auxin-activated signaling pathway (GO:0009734);;	K14484|5.9e-143|cit:102617957|K14484 auxin-responsive protein IAA | (RefSeq) auxin-responsive protein IAA29	Plant hormone signal transduction (ko04075)	--	--	AUX/IAA family	Auxin-responsive protein IAA29 OS=Arabidopsis thaliana OX=3702 GN=IAA29 PE=1 SV=2	K	Transcription	hypothetical protein CISIN_1g023769mg [Citrus sinensis]	cellular component: cell (GO:0005623);; cellular component: organelle (GO:0043226);; cellular component: cell part (GO:0044464);; biological process: biological regulation (GO:0065007);; biological process: cellular process (GO:0009987);; biological process: signaling (GO:0023052);; biological process: single-organism process (GO:0044699);; biological process: response to stimulus (GO:0050896)
Cs_ont_2g005000	271	220	212	66	83	81	8.71854	6.58357	6.29595	2.13404	2.60926	2.60912	5.54241e-10	-1.34892	down	--	--	--	--	--	--	--	PDDEXK-like family of unknown function	--	S	Function unknown	uncharacterized protein LOC102625397 [Citrus sinensis]	--
Cs_ont_8g023030	367	309	414	110	138	123	9.86238	7.72002	10.2645	2.98703	3.61885	3.28627	7.72725e-14	-1.35305	down	--	--	Biological Process: intracellular signal transduction (GO:0035556);;	K03283|4.8e-33|qsu:112007277|K03283 heat shock 70kDa protein 1/2/6/8 | (RefSeq) heat shock 70 kDa protein 18-like isoform X1	Spliceosome (ko03040);; Protein processing in endoplasmic reticulum (ko04141);; Endocytosis (ko04144)	--	--	C1 domain	--	S	Function unknown	uncharacterized protein LOC18034726 [Citrus clementina]	biological process: cellular process (GO:0009987);; biological process: signaling (GO:0023052);; biological process: single-organism process (GO:0044699);; biological process: response to stimulus (GO:0050896);; biological process: biological regulation (GO:0065007)
Cs_ont_6g005290	5768	6364	6553	2382	2176	2310	80.3015	82.4651	84.2101	33.5605	29.7242	32.1482	1.10714e-146	-1.35519	down	[J]	Translation, ribosomal structure and biogenesis	Molecular Function: tRNA binding (GO:0000049);; Molecular Function: phenylalanine-tRNA ligase activity (GO:0004826);; Molecular Function: ATP binding (GO:0005524);; Cellular Component: cytoplasm (GO:0005737);; Cellular Component: mitochondrion (GO:0005739);; Biological Process: phenylalanyl-tRNA aminoacylation (GO:0006432);;	K01889|2.4e-245|cit:102625464|K01889 phenylalanyl-tRNA synthetase alpha chain [EC:6.1.1.20] | (RefSeq) phenylalanine--tRNA ligase, chloroplastic/mitochondrial	Aminoacyl-tRNA biosynthesis (ko00970)	[J]	Translation, ribosomal structure and biogenesis	tRNA synthetases class II core domain (F)	Phenylalanine--tRNA ligase, chloroplastic/mitochondrial OS=Arabidopsis thaliana OX=3702 GN=At3g58140 PE=1 SV=1	J	Translation, ribosomal structure and biogenesis	phenylalanine--tRNA ligase, chloroplastic/mitochondrial [Citrus sinensis]	molecular function: binding (GO:0005488);; molecular function: catalytic activity (GO:0003824);; cellular component: cell (GO:0005623);; cellular component: cell part (GO:0044464);; cellular component: organelle (GO:0043226);; biological process: metabolic process (GO:0008152);; biological process: cellular process (GO:0009987);; biological process: single-organism process (GO:0044699)
Cs_ont_8g010120	183	180	138	53	51	52	2.35023	2.15928	1.63358	0.681603	0.639299	0.664186	2.24796e-08	-1.35556	down	[M]	Cell wall/membrane/envelope biogenesis	Molecular Function: protein kinase activity (GO:0004672);; Molecular Function: calcium ion binding (GO:0005509);; Molecular Function: ATP binding (GO:0005524);; Cellular Component: integral component of membrane (GO:0016021);; Molecular Function: polysaccharide binding (GO:0030247);;	K23544|2.2e-97|brp:103842861|K23544 serine incorporator 1/3 | (RefSeq) serine incorporator 3	--	--	--	Protein kinase domain	Wall-associated receptor kinase 2 OS=Arabidopsis thaliana OX=3702 GN=WAK2 PE=1 SV=1	T	Signal transduction mechanisms	wall-associated receptor kinase 2-like [Citrus sinensis]	biological process: metabolic process (GO:0008152);; biological process: cellular process (GO:0009987);; molecular function: catalytic activity (GO:0003824);; molecular function: binding (GO:0005488);; cellular component: membrane (GO:0016020);; cellular component: membrane part (GO:0044425)
Cs_ont_3g027960	308	282	386	128	116	80	4.95573	4.21468	5.73333	2.08481	1.81949	1.27287	1.13129e-11	-1.35656	down	[C]	Energy production and conversion	Molecular Function: oxidoreductase activity (GO:0016491);; Molecular Function: FAD binding (GO:0071949);;	K22395|2.5e-154|han:110930985|K22395 cinnamyl-alcohol dehydrogenase [EC:1.1.1.195] | (RefSeq) berberine bridge enzyme-like 25	Phenylpropanoid biosynthesis (ko00940)	--	--	FAD binding domain	Cannabidiolic acid synthase-like 2 OS=Cannabis sativa OX=3483 GN=CBDAS3 PE=2 SV=1	C	Energy production and conversion	cannabidiolic acid synthase-like 2 [Citrus clementina]	molecular function: catalytic activity (GO:0003824);; molecular function: binding (GO:0005488)
Cs_ont_2g022890	106	58	111	33	13	19	2.02097	1.02958	1.9551	0.624975	0.239541	0.360314	1.76118e-05	-1.35747	down	[G]	Carbohydrate transport and metabolism	Molecular Function: pectate lyase activity (GO:0030570);; Biological Process: pectin catabolic process (GO:0045490);; Molecular Function: metal ion binding (GO:0046872);;	K01728|3.7e-235|cic:CICLE_v10015474mg|K01728 pectate lyase [EC:4.2.2.2] | (RefSeq) hypothetical protein	Pentose and glucuronate interconversions (ko00040)	--	--	Pectate lyase	Pectate lyase OS=Zinnia violacea OX=34245 PE=1 SV=1	G	Carbohydrate transport and metabolism	pectate lyase [Citrus clementina]	molecular function: catalytic activity (GO:0003824);; biological process: metabolic process (GO:0008152);; molecular function: binding (GO:0005488)
Cs_ont_3g011120	212	123	199	55	46	60	5.45131	2.92261	4.71985	1.42098	1.14152	1.52917	9.5712e-08	-1.36053	down	--	--	Molecular Function: UDP-glycosyltransferase activity (GO:0008194);;	K23452|2.7e-147|bna:106451242|K23452 UDP-glucosyltransferase 85A [EC:2.4.1.-] | (RefSeq) UDP-glycosyltransferase 85A2 isoform X2	Zeatin biosynthesis (ko00908)	[GC]	Carbohydrate transport and metabolism;; Energy production and conversion	--	7-deoxyloganetin glucosyltransferase OS=Gardenia jasminoides OX=114476 GN=UGT85A24 PE=1 SV=1	--	--	7-deoxyloganetin glucosyltransferase [Citrus clementina]	molecular function: catalytic activity (GO:0003824)
Cs_ont_3g029900	2008	2250	2345	783	858	751	27.8396	29.0589	29.9653	10.9819	11.6671	10.3677	6.36916e-69	-1.36455	down	[QV]	Secondary metabolites biosynthesis, transport and catabolism;; Defense mechanisms	Molecular Function: monooxygenase activity (GO:0004497);; Molecular Function: iron ion binding (GO:0005506);; Cellular Component: integral component of membrane (GO:0016021);; Molecular Function: oxidoreductase activity, acting on paired donors, with incorporation or reduction of molecular oxygen (GO:0016705);; Molecular Function: heme binding (GO:0020037);;	K04122|1.7e-296|cit:102627235|K04122 ent-kaurene oxidase [EC:1.14.14.86] | (RefSeq) ent-kaurene oxidase, chloroplastic-like	Diterpenoid biosynthesis (ko00904)	[Q]	Secondary metabolites biosynthesis, transport and catabolism	Cytochrome P450	Ent-kaurene oxidase, chloroplastic OS=Arabidopsis thaliana OX=3702 GN=KO PE=1 SV=2	Q	Secondary metabolites biosynthesis, transport and catabolism	ent-kaurene oxidase, chloroplastic-like [Citrus sinensis]	biological process: metabolic process (GO:0008152);; biological process: single-organism process (GO:0044699);; molecular function: catalytic activity (GO:0003824);; molecular function: binding (GO:0005488);; cellular component: membrane (GO:0016020);; cellular component: membrane part (GO:0044425)
Cs_ont_7g015800	1957	2099	2022	743	750	711	20.6263	20.3272	19.4184	7.82026	7.65608	7.39353	1.77618e-70	-1.36554	down	[L]	Replication, recombination and repair	Molecular Function: ubiquitin-protein transferase activity (GO:0004842);;	K10260|4.6e-16|csl:COCSUDRAFT_23114|K10260 F-box and WD-40 domain protein 7 | (RefSeq) WD40 repeat-like protein	Ubiquitin mediated proteolysis (ko04120)	[S]	Function unknown	U-box domain	U-box domain-containing protein 9 OS=Arabidopsis thaliana OX=3702 GN=PUB9 PE=1 SV=1	S	Function unknown	U-box domain-containing protein 9 [Citrus sinensis]	molecular function: catalytic activity (GO:0003824)
Cs_ont_2g013320	382	380	392	117	154	122	8.35815	7.73675	7.9082	2.58187	3.30807	2.6599	8.92576e-16	-1.36827	down	--	--	Biological Process: biological_process (GO:0008150);; Biological Process: negative regulation of cell proliferation (GO:0008285);; Biological Process: regulation of cell proliferation (GO:0042127);; Biological Process: negative regulation of biological process (GO:0048519);; Biological Process: negative regulation of cellular process (GO:0048523);; Biological Process: regulation of biological pro…	--	--	--	--	PLAC8 family	Protein PLANT CADMIUM RESISTANCE 11 OS=Arabidopsis thaliana OX=3702 GN=PCR11 PE=3 SV=1	S	Function unknown	protein PLANT CADMIUM RESISTANCE 3 [Citrus clementina]	biological process: biological regulation (GO:0065007)
Citrus_sinensis_newGene_2561	757	857	805	310	306	235	11.5786	11.8785	11.0441	4.94965	4.64185	3.66912	6.53625e-27	-1.37144	down	[M]	Cell wall/membrane/envelope biogenesis	Molecular Function: protein serine/threonine kinase activity (GO:0004674);; Molecular Function: ATP binding (GO:0005524);; Cellular Component: plasma membrane (GO:0005886);; Biological Process: protein phosphorylation (GO:0006468);; Biological Process: cell surface receptor signaling pathway (GO:0007166);; Cellular Component: integral component of membrane (GO:0016021);; Molecular Function: polys…	K23544|7.1e-117|brp:103842861|K23544 serine incorporator 1/3 | (RefSeq) serine incorporator 3	--	--	--	Protein kinase domain	Wall-associated receptor kinase-like 1 OS=Arabidopsis thaliana OX=3702 GN=WAKL1 PE=2 SV=1	T	Signal transduction mechanisms	putative wall-associated receptor kinase-like 11 [Citrus sinensis]	biological process: metabolic process (GO:0008152);; biological process: cellular process (GO:0009987);; molecular function: catalytic activity (GO:0003824);; molecular function: binding (GO:0005488);; cellular component: cell (GO:0005623);; cellular component: membrane (GO:0016020);; cellular component: cell part (GO:0044464);; biological process: signaling (GO:0023052);; biological process: sin…
Cs_ont_1g027740	1677	1896	1992	594	768	614	26.36	27.7292	28.8872	9.43716	11.8408	9.63527	4.65889e-46	-1.38076	down	[M]	Cell wall/membrane/envelope biogenesis	Molecular Function: GDP-mannose 4,6-dehydratase activity (GO:0008446);; Biological Process: GDP-mannose metabolic process (GO:0019673);;	K01711|4.0e-212|cit:102613014|K01711 GDPmannose 4,6-dehydratase [EC:4.2.1.47] | (RefSeq) GDP-mannose 4,6 dehydratase 1	Fructose and mannose metabolism (ko00051);; Amino sugar and nucleotide sugar metabolism (ko00520)	[G]	Carbohydrate transport and metabolism	GDP-mannose 4,6 dehydratase	GDP-mannose 4,6 dehydratase 2 OS=Arabidopsis thaliana OX=3702 GN=MUR1 PE=1 SV=3	G	Carbohydrate transport and metabolism	GDP-mannose 4,6 dehydratase 1 [Citrus sinensis]	molecular function: catalytic activity (GO:0003824);; biological process: metabolic process (GO:0008152);; biological process: cellular process (GO:0009987)
Cs_ont_4g001210	5059	5287	5619	1914	1848	1993	75.2194	73.1663	77.1218	28.8066	26.9623	29.6248	4.64492e-140	-1.38259	down	--	--	Molecular Function: aspartic-type endopeptidase activity (GO:0004190);; Biological Process: proteolysis (GO:0006508);; Biological Process: protein catabolic process (GO:0030163);;	K22683|6.0e-75|dcr:108205940|K22683 aspartyl protease family protein [EC:3.4.23.-] | (RefSeq) aspartyl protease family protein 2-like	--	[O]	Posttranslational modification, protein turnover, chaperones	Xylanase inhibitor N-terminal	Aspartyl protease family protein At5g10770 OS=Arabidopsis thaliana OX=3702 GN=At5g10770 PE=2 SV=1	O	Posttranslational modification, protein turnover, chaperones	aspartyl protease family protein At5g10770 [Citrus sinensis]	biological process: metabolic process (GO:0008152);; molecular function: catalytic activity (GO:0003824)
Cs_ont_2g021580	131	169	136	34	24	61	1.55484	1.86819	1.49289	0.401569	0.278641	0.721418	8.11354e-07	-1.3834	down	--	--	Molecular Function: DNA binding (GO:0003677);; Molecular Function: transcription factor activity, sequence-specific DNA binding (GO:0003700);; Cellular Component: nucleus (GO:0005634);;	K09286|6.0e-96|cann:107855040|K09286 EREBP-like factor | (RefSeq) ethylene-responsive transcription factor ERF054	--	--	--	AP2 domain	Ethylene-responsive transcription factor ERF053 OS=Arabidopsis thaliana OX=3702 GN=ERF053 PE=1 SV=1	K	Transcription	ethylene-responsive transcription factor ERF053 [Citrus clementina]	molecular function: binding (GO:0005488);; biological process: biological regulation (GO:0065007);; molecular function: nucleic acid binding transcription factor activity (GO:0001071);; cellular component: cell (GO:0005623);; cellular component: organelle (GO:0043226);; cellular component: cell part (GO:0044464)
Cs_ont_5g013940	1748	2021	2037	687	643	729	25.0337	26.9289	26.92	9.95668	9.03508	10.4307	8.85523e-61	-1.38981	down	--	--	Cellular Component: Golgi membrane (GO:0000139);; Cellular Component: integral component of membrane (GO:0016021);; Biological Process: pectin biosynthetic process (GO:0045489);; Molecular Function: polygalacturonate 4-alpha-galacturonosyltransferase activity (GO:0047262);; Biological Process: cell wall organization (GO:0071555);;	K13648|0.0e+00|cit:102628540|K13648 alpha-1,4-galacturonosyltransferase [EC:2.4.1.43] | (RefSeq) galacturonosyltransferase 8	Amino sugar and nucleotide sugar metabolism (ko00520)	--	--	Glycosyl transferase family 8	Galacturonosyltransferase 8 OS=Arabidopsis thaliana OX=3702 GN=GAUT8 PE=1 SV=1	G	Carbohydrate transport and metabolism	galacturonosyltransferase 8 [Citrus sinensis]	cellular component: cell (GO:0005623);; cellular component: membrane (GO:0016020);; cellular component: organelle (GO:0043226);; cellular component: organelle part (GO:0044422);; cellular component: cell part (GO:0044464);; cellular component: membrane part (GO:0044425);; biological process: metabolic process (GO:0008152);; biological process: single-organism process (GO:0044699);; molecular func…
Cs_ont_6g013270	736	818	689	251	296	226	7.40119	7.66321	6.39717	2.55358	2.91715	2.27027	1.33829e-24	-1.39317	down	--	--	Molecular Function: ubiquitin-protein transferase activity (GO:0004842);;	K10260|2.9e-14|csl:COCSUDRAFT_23114|K10260 F-box and WD-40 domain protein 7 | (RefSeq) WD40 repeat-like protein	Ubiquitin mediated proteolysis (ko04120)	[S]	Function unknown	U-box domain	U-box domain-containing protein 16 OS=Arabidopsis thaliana OX=3702 GN=PUB16 PE=2 SV=1	S	Function unknown	U-box domain-containing protein 16 [Citrus clementina]	molecular function: catalytic activity (GO:0003824)
Cs_ont_2g030790	41	75	47	4	16	3	1.14	1.96707	1.23002	0.107265	0.425556	0.080694	4.22588e-05	-1.39465	down	--	--	--	--	--	--	--	Domain of unknown function (DUF4228)	--	S	Function unknown	hypothetical protein CISIN_1g026800mg [Citrus sinensis]	--
Citrus_sinensis_newGene_747	168	262	190	84	60	37	3.51194	5.20004	4.68863	1.79037	1.33077	0.631872	4.39472e-08	-1.39479	down	--	--	--	--	--	--	--	GRAM domain	GEM-like protein 4 OS=Arabidopsis thaliana OX=3702 GN=At5g08350 PE=2 SV=1	S	Function unknown	hypothetical protein CICLE_v10022077mg [Citrus clementina]	--
Cs_ont_1g002510	7648	7110	7934	2884	2641	2590	142.456	123.264	136.407	54.3776	48.2713	48.2276	1.87485e-127	-1.39525	down	[Q]	Secondary metabolites biosynthesis, transport and catabolism	Biological Process: biosynthetic process (GO:0009058);; Molecular Function: transferase activity, transferring acyl groups other than amino-acyl groups (GO:0016747);;	K12644|1.6e-227|cic:CICLE_v10025807mg|K12644 acridone synthase [EC:2.3.1.159] | (RefSeq) hypothetical protein	Acridone alkaloid biosynthesis (ko01058)	--	--	Chalcone and stilbene synthases, N-terminal domain	Acridone synthase 2 OS=Ruta graveolens OX=37565 GN=ACS2 PE=1 SV=1	H	Coenzyme transport and metabolism	acridone synthase 2 [Citrus clementina]	biological process: metabolic process (GO:0008152);; molecular function: catalytic activity (GO:0003824)
Cs_ont_6g003200	1818	1837	2116	655	659	724	24.7867	23.4829	26.9792	9.32021	9.01952	10.0404	4.52004e-59	-1.39534	down	[QV]	Secondary metabolites biosynthesis, transport and catabolism;; Defense mechanisms	Molecular Function: monooxygenase activity (GO:0004497);; Molecular Function: iron ion binding (GO:0005506);; Cellular Component: integral component of membrane (GO:0016021);; Molecular Function: oxidoreductase activity, acting on paired donors, with incorporation or reduction of molecular oxygen (GO:0016705);; Molecular Function: heme binding (GO:0020037);;	K09843|1.1e-173|cit:102613470|K09843 (+)-abscisic acid 8'-hydroxylase [EC:1.14.14.137] | (RefSeq) CYP707A1; abscisic acid 8'-hydroxylase 1-like	Carotenoid biosynthesis (ko00906)	[QI]	Secondary metabolites biosynthesis, transport and catabolism;; Lipid transport and metabolism	Cytochrome P450	Abscisic acid 8'-hydroxylase CYP707A2 OS=Solanum lycopersicum OX=4081 GN=CYP707A2 PE=2 SV=1	Q	Secondary metabolites biosynthesis, transport and catabolism	abscisic acid 8'-hydroxylase 1-like [Citrus sinensis]	biological process: metabolic process (GO:0008152);; biological process: single-organism process (GO:0044699);; molecular function: catalytic activity (GO:0003824);; molecular function: binding (GO:0005488);; cellular component: membrane (GO:0016020);; cellular component: membrane part (GO:0044425)
Cs_ont_9g006840	1029	1064	1086	334	407	368	9.18241	8.89886	9.04353	3.0534	3.59863	3.29605	3.39496e-38	-1.39897	down	[P]	Inorganic ion transport and metabolism	Cellular Component: integral component of membrane (GO:0016021);;	K21866|5.8e-59|mcha:111019815|K21866 ion channel POLLUX/CASTOR | (RefSeq) ion channel CASTOR-like isoform X1	--	--	--	Castor and Pollux, part of voltage-gated ion channel	Putative ion channel POLLUX-like 2 OS=Arabidopsis thaliana OX=3702 GN=At5g43745 PE=2 SV=1	P	Inorganic ion transport and metabolism	putative ion channel POLLUX-like 2 isoform X1 [Citrus sinensis]	cellular component: membrane (GO:0016020);; cellular component: membrane part (GO:0044425)
Cs_ont_1g002480	4397	4131	4546	1583	1590	1482	117.749	102.964	112.384	42.9039	41.7755	39.6801	4.86829e-110	-1.39942	down	[Q]	Secondary metabolites biosynthesis, transport and catabolism	Biological Process: biosynthetic process (GO:0009058);; Molecular Function: transferase activity, transferring acyl groups other than amino-acyl groups (GO:0016747);;	K12644|2.7e-208|cic:CICLE_v10025807mg|K12644 acridone synthase [EC:2.3.1.159] | (RefSeq) hypothetical protein	Acridone alkaloid biosynthesis (ko01058)	--	--	Chalcone and stilbene synthases, N-terminal domain	Acridone synthase 2 OS=Ruta graveolens OX=37565 GN=ACS2 PE=1 SV=1	H	Coenzyme transport and metabolism	acridone synthase 2 [Citrus clementina]	biological process: metabolic process (GO:0008152);; molecular function: catalytic activity (GO:0003824)
Cs_ont_2g002590	2873	2823	2987	990	1079	1013	51.0222	46.6634	48.968	17.7866	18.8004	17.9907	1.78107e-90	-1.40007	down	--	--	Biological Process: response to light stimulus (GO:0009416);; Cellular Component: photosystem I (GO:0009522);; Cellular Component: photosystem II (GO:0009523);; Cellular Component: chloroplast thylakoid membrane (GO:0009535);; Biological Process: photosynthesis, light harvesting in photosystem I (GO:0009768);; Cellular Component: chloroplast envelope (GO:0009941);; Cellular Component: plastoglobu…	K08912|1.4e-153|cic:CICLE_v10016287mg|K08912 light-harvesting complex II chlorophyll a/b binding protein 1 | (RefSeq) hypothetical protein	Photosynthesis - antenna proteins (ko00196)	--	--	Chlorophyll A-B binding protein	Chlorophyll a-b binding protein 3C, chloroplastic OS=Solanum lycopersicum OX=4081 GN=CAB3C PE=3 SV=1	C	Energy production and conversion	chlorophyll a-b binding protein of LHCII type 1 [Citrus clementina]	biological process: response to stimulus (GO:0050896);; cellular component: cell (GO:0005623);; cellular component: membrane (GO:0016020);; cellular component: macromolecular complex (GO:0032991);; cellular component: membrane part (GO:0044425);; cellular component: cell part (GO:0044464);; cellular component: organelle (GO:0043226);; cellular component: organelle part (GO:0044422);; biological p…
Cs_ont_3g019490	287	292	261	89	65	111	4.99367	4.72703	4.19826	1.5535	1.10081	1.92901	3.14788e-11	-1.40159	down	--	--	Molecular Function: protein dimerization activity (GO:0046983);;	K12126|9.2e-10|csat:104767826|K12126 phytochrome-interacting factor 3 | (RefSeq) transcription factor PIF3-like	Plant hormone signal transduction (ko04075);; Circadian rhythm - plant (ko04712)	--	--	--	Transcription factor UNE12 OS=Arabidopsis thaliana OX=3702 GN=UNE12 PE=1 SV=2	K	Transcription	transcription factor UNE12 isoform X2 [Citrus clementina]	molecular function: binding (GO:0005488)
Cs_ont_4g001770	116	102	128	34	18	39	2.21669	1.801	2.24608	0.653185	0.330193	0.731082	8.96739e-07	-1.40343	down	--	--	--	K10406|1.2e-28|mtr:MTR_5g096570|K10406 kinesin family member C2/C3 | (RefSeq) kinesin heavy chain, putative	--	--	--	Plant protein of unknown function (DUF868)	--	S	Function unknown	uncharacterized protein LOC18053792 [Citrus clementina]	--
Cs_ont_1g010160	259	248	244	90	76	74	3.80053	3.38149	3.30983	1.33712	1.09185	1.08756	2.86929e-12	-1.405	down	--	--	Molecular Function: aspartic-type endopeptidase activity (GO:0004190);;	K22683|2.2e-69|smo:SELMODRAFT_93504|K22683 aspartyl protease family protein [EC:3.4.23.-] | (RefSeq) hypothetical protein	--	[O]	Posttranslational modification, protein turnover, chaperones	Xylanase inhibitor N-terminal	Aspartyl protease family protein At5g10770 OS=Arabidopsis thaliana OX=3702 GN=At5g10770 PE=2 SV=1	O	Posttranslational modification, protein turnover, chaperones	aspartyl protease family protein At5g10770 [Citrus sinensis]	biological process: metabolic process (GO:0008152);; molecular function: catalytic activity (GO:0003824)
Cs_ont_8g007660	12258	12830	13258	4907	4317	4301	220.941	215.225	220.574	89.5214	76.3407	77.511	1.10298e-190	-1.41751	down	--	--	Molecular Function: DNA binding (GO:0003677);; Molecular Function: zinc ion binding (GO:0008270);;	--	--	[R]	General function prediction only	A20-like zinc finger	Zinc finger A20 and AN1 domain-containing stress-associated protein 3 OS=Arabidopsis thaliana OX=3702 GN=SAP3 PE=2 SV=1	S	Function unknown	zinc finger A20 and AN1 domain-containing stress-associated protein 3 [Citrus sinensis]	molecular function: binding (GO:0005488)
Cs_ont_9g025790	217	256	268	60	102	65	5.95133	6.55997	6.80977	1.67203	2.75354	1.76573	1.16725e-10	-1.41809	down	--	--	--	--	--	--	--	PAR1 protein	--	S	Function unknown	uncharacterized protein LOC18033468 [Citrus clementina]	--
Cs_ont_4g023050	65	109	68	20	22	12	1.1187	1.98312	1.08048	0.41699	0.364563	0.321937	5.51897e-06	-1.42194	down	--	--	--	--	--	--	--	Protein of unknown function (DUF1677)	--	S	Function unknown	uncharacterized protein LOC102623547 [Citrus sinensis]	--
Cs_ont_7g012430	31	112	51	14	9	7	0.303298	1.045	0.467467	0.140321	0.083927	0.063535	2.31794e-05	-1.42673	down	[O]	Posttranslational modification, protein turnover, chaperones	--	K04506|3.7e-29|csat:104734106|K04506 E3 ubiquitin-protein ligase SIAH1 [EC:2.3.2.27] | (RefSeq) E3 ubiquitin-protein ligase SINA-like 7	Ubiquitin mediated proteolysis (ko04120)	--	--	Domain of unknown function (DUF3444)	Chaperone protein dnaJ 13 OS=Arabidopsis thaliana OX=3702 GN=ATJ13 PE=1 SV=2	O	Posttranslational modification, protein turnover, chaperones	uncharacterized protein LOC18045390 [Citrus clementina]	--
Cs_ont_9g009210	504	562	680	202	239	116	6.48288	6.7322	8.07853	2.62914	3.01381	1.49208	2.77409e-14	-1.42675	down	[E]	Amino acid transport and metabolism	Cellular Component: integral component of membrane (GO:0016021);; Molecular Function: transmembrane transporter activity (GO:0022857);;	K14638|3.1e-230|ccaj:109804582|K14638 solute carrier family 15 (peptide/histidine transporter), member 3/4 | (RefSeq) protein NRT1/ PTR FAMILY 5.2-like	--	[E]	Amino acid transport and metabolism	POT family	Protein NRT1/ PTR FAMILY 5.2 OS=Arabidopsis thaliana OX=3702 GN=NPF5.2 PE=2 SV=1	E	Amino acid transport and metabolism	protein NRT1/ PTR FAMILY 5.2 [Citrus clementina]	cellular component: membrane (GO:0016020);; cellular component: membrane part (GO:0044425);; biological process: localization (GO:0051179);; molecular function: transporter activity (GO:0005215)
Cs_ont_4g026350	160	117	161	33	39	50	5.58475	3.79703	5.19367	1.15599	1.33538	1.7322	4.85646e-08	-1.42747	down	[G]	Carbohydrate transport and metabolism	Molecular Function: hydrolase activity, hydrolyzing O-glycosyl compounds (GO:0004553);; Cellular Component: cell wall (GO:0005618);; Biological Process: xyloglucan metabolic process (GO:0010411);; Molecular Function: xyloglucan:xyloglucosyl transferase activity (GO:0016762);; Biological Process: cell wall biogenesis (GO:0042546);; Cellular Component: apoplast (GO:0048046);; Biological Process: ce…	K14504|8.7e-167|cic:CICLE_v10010858mg|K14504 xyloglucan:xyloglucosyl transferase TCH4 [EC:2.4.1.207] | (RefSeq) hypothetical protein	Plant hormone signal transduction (ko04075)	--	--	Glycosyl hydrolases family 16	Probable xyloglucan endotransglucosylase/hydrolase protein 23 OS=Arabidopsis thaliana OX=3702 GN=XTH23 PE=2 SV=1	G	Carbohydrate transport and metabolism	xyloglucan endotransglucosylase/hydrolase protein 22 [Citrus clementina]	molecular function: catalytic activity (GO:0003824);; cellular component: cell (GO:0005623);; cellular component: cell part (GO:0044464);; biological process: metabolic process (GO:0008152);; biological process: cellular process (GO:0009987);; biological process: cellular component organization or biogenesis (GO:0071840);; cellular component: extracellular region (GO:0005576)
Cs_ont_3g020310	599	561	534	198	217	142	8.34032	7.27983	6.86953	2.79406	2.96172	1.97834	6.53873e-19	-1.43077	down	--	--	Cellular Component: ubiquitin ligase complex (GO:0000151);; Cellular Component: cellular_component (GO:0005575);; Cellular Component: intracellular (GO:0005622);; Cellular Component: cell (GO:0005623);; Biological Process: biological_process (GO:0008150);; Biological Process: response to abiotic stimulus (GO:0009628);; Cellular Component: cullin-RING ubiquitin ligase complex (GO:0031461);; Cellul…	--	--	[R]	General function prediction only	Kelch motif	F-box/kelch-repeat protein SKIP25 OS=Arabidopsis thaliana OX=3702 GN=SKIP25 PE=1 SV=1	S	Function unknown	F-box/kelch-repeat protein SKIP25 [Citrus clementina]	cellular component: cell (GO:0005623);; cellular component: macromolecular complex (GO:0032991);; cellular component: cell part (GO:0044464);; biological process: response to stimulus (GO:0050896)
Cs_ont_1g000440	695	712	754	259	249	221	15.2424	14.5356	15.2505	5.75054	5.34985	4.84638	1.17167e-30	-1.43188	down	--	--	Cellular Component: integral component of membrane (GO:0016021);;	--	--	--	--	--	--	--	--	uncharacterized protein LOC18037404 [Citrus clementina]	cellular component: membrane (GO:0016020);; cellular component: membrane part (GO:0044425)
Cs_ont_1g017870	1457	1429	1710	471	526	569	26.1505	23.6331	28.1279	8.49241	9.01366	10.1192	8.03167e-46	-1.43528	down	--	--	Molecular Function: iron ion binding (GO:0005506);; Cellular Component: cytoplasm (GO:0005737);; Biological Process: inositol catabolic process (GO:0019310);; Molecular Function: inositol oxygenase activity (GO:0050113);;	K00469|4.2e-135|cit:102618274|K00469 inositol oxygenase [EC:1.13.99.1] | (RefSeq) inositol oxygenase 1 isoform X1	Ascorbate and aldarate metabolism (ko00053);; Inositol phosphate metabolism (ko00562)	[R]	General function prediction only	Myo-inositol oxygenase	Inositol oxygenase 1 OS=Arabidopsis thaliana OX=3702 GN=MIOX1 PE=2 SV=1	L	Replication, recombination and repair	inositol oxygenase 1 isoform X1 [Citrus sinensis]	molecular function: binding (GO:0005488);; cellular component: cell (GO:0005623);; cellular component: cell part (GO:0044464);; biological process: metabolic process (GO:0008152);; biological process: cellular process (GO:0009987);; biological process: single-organism process (GO:0044699);; molecular function: catalytic activity (GO:0003824)
Cs_ont_2g002580	1494	1570	1759	530	534	587	50.7252	49.6132	55.1419	18.2128	17.7819	19.92	3.75453e-56	-1.43585	down	--	--	Biological Process: response to light stimulus (GO:0009416);; Cellular Component: photosystem I (GO:0009522);; Cellular Component: photosystem II (GO:0009523);; Cellular Component: chloroplast thylakoid membrane (GO:0009535);; Biological Process: photosynthesis, light harvesting in photosystem I (GO:0009768);; Cellular Component: chloroplast envelope (GO:0009941);; Cellular Component: plastoglobu…	K08912|3.0e-153|cit:102625299|K08912 light-harvesting complex II chlorophyll a/b binding protein 1 | (RefSeq) chlorophyll a-b binding protein of LHCII type 1	Photosynthesis - antenna proteins (ko00196)	--	--	Chlorophyll A-B binding protein	Chlorophyll a-b binding protein 3C, chloroplastic OS=Solanum lycopersicum OX=4081 GN=CAB3C PE=3 SV=1	C	Energy production and conversion	chlorophyll a-b binding protein of LHCII type 1 [Citrus sinensis]	biological process: response to stimulus (GO:0050896);; cellular component: cell (GO:0005623);; cellular component: membrane (GO:0016020);; cellular component: macromolecular complex (GO:0032991);; cellular component: membrane part (GO:0044425);; cellular component: cell part (GO:0044464);; cellular component: organelle (GO:0043226);; cellular component: organelle part (GO:0044422);; biological p…
Cs_ont_3g010720	16432	17513	18266	5574	6363	6225	235.562	233.659	241.697	80.8864	89.5019	89.2189	5.918e-196	-1.43603	down	--	--	Molecular Function: transcription factor activity, sequence-specific DNA binding (GO:0003700);; Cellular Component: nucleus (GO:0005634);; Molecular Function: sequence-specific DNA binding (GO:0043565);;	K09286|5.6e-190|cit:102614029|K09286 EREBP-like factor | (RefSeq) ethylene-responsive transcription factor RAP2-13 isoform X1	--	--	--	AP2 domain	Ethylene-responsive transcription factor RAP2-4 OS=Arabidopsis thaliana OX=3702 GN=RAP2-4 PE=1 SV=1	K	Transcription	ethylene-responsive transcription factor RAP2-13 isoform X1 [Citrus sinensis]	biological process: biological regulation (GO:0065007);; molecular function: nucleic acid binding transcription factor activity (GO:0001071);; cellular component: cell (GO:0005623);; cellular component: organelle (GO:0043226);; cellular component: cell part (GO:0044464);; molecular function: binding (GO:0005488)
Cs_ont_2g016200	8567	8805	9325	3051	2986	3231	227.388	217.507	228.442	81.966	77.7551	85.7247	6.84248e-192	-1.43918	down	--	--	Molecular Function: molecular_function (GO:0003674);; Molecular Function: binding (GO:0005488);; Cellular Component: cellular_component (GO:0005575);; Cellular Component: intracellular (GO:0005622);; Cellular Component: cell (GO:0005623);; Cellular Component: cytoplasm (GO:0005737);; Biological Process: transport (GO:0006810);; Biological Process: ion transport (GO:0006811);; Biological Process: …	K13459|4.7e-13|hbr:110673008|K13459 disease resistance protein RPS2 | (RefSeq) probable disease resistance protein At5g63020	Plant-pathogen interaction (ko04626)	--	--	--	Heavy metal-associated isoprenylated plant protein 16 OS=Arabidopsis thaliana OX=3702 GN=HIPP16 PE=2 SV=1	L	Replication, recombination and repair	hypothetical protein CUMW_162190 [Citrus unshiu]	molecular function: binding (GO:0005488);; cellular component: cell (GO:0005623);; cellular component: cell part (GO:0044464);; biological process: localization (GO:0051179);; biological process: cellular process (GO:0009987);; biological process: single-organism process (GO:0044699);; biological process: biological regulation (GO:0065007)
Cs_ont_2g008450	1280	1666	1530	481	564	472	12.1225	14.6826	13.3754	4.60991	5.24067	4.46242	2.67845e-43	-1.43991	down	[C]	Energy production and conversion	Molecular Function: oxidoreductase activity (GO:0016491);; Molecular Function: FAD binding (GO:0071949);;	K22395|1.2e-170|nau:109214673|K22395 cinnamyl-alcohol dehydrogenase [EC:1.1.1.195] | (RefSeq) berberine bridge enzyme-like 28	Phenylpropanoid biosynthesis (ko00940)	--	--	FAD binding domain	Berberine bridge enzyme-like 18 OS=Arabidopsis thaliana OX=3702 GN=At4g20820 PE=3 SV=1	C	Energy production and conversion	berberine bridge enzyme-like 18 [Citrus clementina]	molecular function: catalytic activity (GO:0003824);; molecular function: binding (GO:0005488)
Cs_ont_7g017400	493	572	637	177	153	222	8.8539	9.55498	10.5536	3.20315	2.68924	3.97831	9.41811e-20	-1.44226	down	[M]	Cell wall/membrane/envelope biogenesis	--	--	--	--	--	--	Protein CDI OS=Arabidopsis thaliana OX=3702 GN=CDI PE=2 SV=1	--	--	protein CDI [Citrus sinensis]	--
Cs_ont_9g021500	67	61	51	8	7	17	10.4287	8.7791	7.29952	1.15618	0.965672	2.63653	1.19491e-05	-1.44479	down	--	--	Cellular Component: integral component of membrane (GO:0016021);;	--	--	--	--	--	--	--	--	hypothetical protein CUMW_166170 [Citrus unshiu]	cellular component: membrane (GO:0016020);; cellular component: membrane part (GO:0044425)
Cs_ont_1g022970	78822	81724	83298	29313	27471	27772	850.787	820.991	829.878	320.293	290.964	299.725	0	-1.44677	down	--	--	Molecular Function: hydrolase activity, hydrolyzing O-glycosyl compounds (GO:0004553);; Cellular Component: cell wall (GO:0005618);; Biological Process: xyloglucan metabolic process (GO:0010411);; Molecular Function: xyloglucan:xyloglucosyl transferase activity (GO:0016762);; Biological Process: cell wall biogenesis (GO:0042546);; Cellular Component: apoplast (GO:0048046);; Biological Process: ce…	K08235|4.0e-175|cic:CICLE_v10026210mg|K08235 xyloglucan:xyloglucosyl transferase [EC:2.4.1.207] | (RefSeq) hypothetical protein	--	--	--	Glycosyl hydrolases family 16	Probable xyloglucan endotransglucosylase/hydrolase protein 6 OS=Arabidopsis thaliana OX=3702 GN=XTH6 PE=2 SV=2	G	Carbohydrate transport and metabolism	probable xyloglucan endotransglucosylase/hydrolase protein 6 [Citrus clementina]	molecular function: catalytic activity (GO:0003824);; cellular component: cell (GO:0005623);; cellular component: cell part (GO:0044464);; biological process: metabolic process (GO:0008152);; biological process: cellular process (GO:0009987);; biological process: cellular component organization or biogenesis (GO:0071840);; cellular component: extracellular region (GO:0005576)
Cs_ont_3g028000	481	464	502	217	119	115	7.79423	6.99227	7.50644	3.55889	1.89192	1.85001	8.45536e-14	-1.44935	down	[C]	Energy production and conversion	Molecular Function: oxidoreductase activity (GO:0016491);; Molecular Function: FAD binding (GO:0071949);;	K22395|1.9e-154|han:110930985|K22395 cinnamyl-alcohol dehydrogenase [EC:1.1.1.195] | (RefSeq) berberine bridge enzyme-like 25	Phenylpropanoid biosynthesis (ko00940)	--	--	FAD binding domain	Cannabidiolic acid synthase-like 2 OS=Cannabis sativa OX=3483 GN=CBDAS3 PE=2 SV=1	C	Energy production and conversion	cannabidiolic acid synthase-like 2 [Citrus sinensis]	molecular function: catalytic activity (GO:0003824);; molecular function: binding (GO:0005488)
Cs_ont_3g013240	325	380	353	117	105	115	4.69504	5.11342	4.71038	1.70852	1.47997	1.6584	3.75539e-17	-1.45143	down	--	--	Cellular Component: integral component of membrane (GO:0016021);;	--	--	--	--	--	--	--	--	uncharacterized protein LOC102626963 [Citrus sinensis]	cellular component: membrane (GO:0016020);; cellular component: membrane part (GO:0044425)
Cs_ont_2g011990	63	70	60	6	18	12	1.28666	1.32672	1.13925	0.12247	0.361148	0.236434	7.27194e-06	-1.46084	down	--	--	Molecular Function: protein kinase activity (GO:0004672);; Molecular Function: ATP binding (GO:0005524);; Cellular Component: integral component of membrane (GO:0016021);;	--	--	--	--	--	--	S	Function unknown	uncharacterized protein LOC102629728 [Citrus sinensis]	biological process: metabolic process (GO:0008152);; biological process: cellular process (GO:0009987);; molecular function: catalytic activity (GO:0003824);; molecular function: binding (GO:0005488);; cellular component: membrane (GO:0016020);; cellular component: membrane part (GO:0044425)
Cs_ont_7g025350	849	1057	922	294	272	362	12.5048	14.4824	12.5323	4.37324	3.93098	5.32047	3.49711e-29	-1.46122	down	[M]	Cell wall/membrane/envelope biogenesis	Molecular Function: transferase activity, transferring glycosyl groups (GO:0016757);;	K20893|5.9e-118|cpap:110816488|K20893 probable galacturonosyltransferase-like 1 [EC:2.4.1.-] | (RefSeq) probable galacturonosyltransferase-like 2	--	--	--	Glycosyl transferase family 8	Probable galacturonosyltransferase-like 9 OS=Arabidopsis thaliana OX=3702 GN=GATL9 PE=2 SV=1	G	Carbohydrate transport and metabolism	probable galacturonosyltransferase-like 9 [Citrus clementina]	molecular function: catalytic activity (GO:0003824)
Cs_ont_1g000360	284	261	315	106	99	40	6.14138	5.25324	6.27715	2.32154	2.09483	0.846896	1.3185e-09	-1.46277	down	--	--	Molecular Function: calcium ion binding (GO:0005509);; Molecular Function: calcium-dependent phospholipid binding (GO:0005544);; Cellular Component: cytoplasm (GO:0005737);; Cellular Component: cytosol (GO:0005829);;	K17098|2.8e-177|cit:102618359|K17098 annexin D | (RefSeq) annexin D2	--	[U]	Intracellular trafficking, secretion, and vesicular transport	Annexin	Annexin D2 OS=Arabidopsis thaliana OX=3702 GN=ANN2 PE=1 SV=1	U	Intracellular trafficking, secretion, and vesicular transport	annexin D2 [Citrus sinensis]	molecular function: binding (GO:0005488);; cellular component: cell (GO:0005623);; cellular component: cell part (GO:0044464)
Cs_ont_9g000810	779	346	936	167	111	135	4.58799	1.89688	5.25707	0.994334	0.637344	0.817163	4.81373e-06	-1.46587	down	[Q]	Secondary metabolites biosynthesis, transport and catabolism	Molecular Function: oxidoreductase activity (GO:0016491);; Molecular Function: metal ion binding (GO:0046872);;	K04125|6.3e-140|cic:CICLE_v10005385mg|K04125 gibberellin 2beta-dioxygenase [EC:1.14.11.13] | (RefSeq) hypothetical protein	Diterpenoid biosynthesis (ko00904)	[QR]	Secondary metabolites biosynthesis, transport and catabolism;; General function prediction only	non-haem dioxygenase in morphine synthesis N-terminal	Gibberellin 2-beta-dioxygenase 2 OS=Pisum sativum OX=3888 GN=GA2OX2 PE=2 SV=1	Q	Secondary metabolites biosynthesis, transport and catabolism	gibberellin 2-beta-dioxygenase 2 [Citrus clementina]	molecular function: catalytic activity (GO:0003824);; molecular function: binding (GO:0005488)
Citrus_sinensis_newGene_2991	1302	1172	1095	49	193	207	34.6281	29.0115	26.8774	1.31629	5.01809	5.48692	1.56422e-05	-1.46631	down	--	--	--	--	--	--	--	--	--	--	--	hypothetical protein EZV62_027952 [Acer yangbiense]	--
Cs_ont_7g027340	768	713	741	264	219	244	11.5473	9.98155	10.2886	4.00993	3.22261	3.65822	1.13667e-29	-1.47023	down	[M]	Cell wall/membrane/envelope biogenesis	Molecular Function: UDP-glucose 6-dehydrogenase activity (GO:0003979);; Molecular Function: NAD binding (GO:0051287);;	K00012|5.3e-281|cic:CICLE_v10031390mg|K00012 UDPglucose 6-dehydrogenase [EC:1.1.1.22] | (RefSeq) hypothetical protein	Pentose and glucuronate interconversions (ko00040);; Ascorbate and aldarate metabolism (ko00053);; Amino sugar and nucleotide sugar metabolism (ko00520)	[GT]	Carbohydrate transport and metabolism;; Signal transduction mechanisms	UDP-glucose/GDP-mannose dehydrogenase family, NAD binding domain	UDP-glucose 6-dehydrogenase 3 OS=Arabidopsis thaliana OX=3702 GN=UGD3 PE=1 SV=1	--	--	UDP-glucose 6-dehydrogenase 3 [Citrus clementina]	biological process: metabolic process (GO:0008152);; biological process: single-organism process (GO:0044699);; molecular function: catalytic activity (GO:0003824);; molecular function: binding (GO:0005488)
Cs_ont_2g004120	562	631	663	211	229	157	4.58218	4.80784	5.15114	1.93476	1.9229	1.36733	1.91961e-23	-1.47164	down	[E]	Amino acid transport and metabolism	Cellular Component: integral component of membrane (GO:0016021);;	K05387|2.2e-121|mdm:103408934|K05387 glutamate receptor, ionotropic, plant | (RefSeq) glutamate receptor 2.7-like	--	[PET]	Inorganic ion transport and metabolism;; Amino acid transport and metabolism;; Signal transduction mechanisms	Receptor family ligand binding region	Glutamate receptor 3.5 OS=Arabidopsis thaliana OX=3702 GN=GLR3.5 PE=2 SV=2	--	--	hypothetical protein CISIN_1g002454mg [Citrus sinensis]	cellular component: membrane (GO:0016020);; cellular component: membrane part (GO:0044425)
Cs_ont_4g014040	29838	29908	31144	10311	10609	9996	280.839	261.993	270.564	98.2445	97.9821	94.0728	0	-1.47415	down	--	--	Molecular Function: DNA binding (GO:0003677);; Molecular Function: transcription factor activity, sequence-specific DNA binding (GO:0003700);; Cellular Component: nucleus (GO:0005634);;	K09286|4.1e-105|cic:CICLE_v10009484mg|K09286 EREBP-like factor | (RefSeq) hypothetical protein	--	--	--	AP2 domain	Ethylene-responsive transcription factor 4 OS=Arabidopsis thaliana OX=3702 GN=ERF4 PE=1 SV=1	K	Transcription	ethylene-responsive transcription factor 4 [Citrus clementina]	molecular function: binding (GO:0005488);; biological process: biological regulation (GO:0065007);; molecular function: nucleic acid binding transcription factor activity (GO:0001071);; cellular component: cell (GO:0005623);; cellular component: organelle (GO:0043226);; cellular component: cell part (GO:0044464)
Cs_ont_6g019320	377	350	398	136	119	96	11.7308	10.1398	11.4389	4.28164	3.61762	2.9854	6.71052e-17	-1.47531	down	[R]	General function prediction only	Molecular Function: O-methyltransferase activity (GO:0008171);;	K00588|5.6e-141|cit:102622674|K00588 caffeoyl-CoA O-methyltransferase [EC:2.1.1.104] | (RefSeq) caffeoyl-CoA O-methyltransferase-like	Phenylpropanoid biosynthesis (ko00940);; Flavonoid biosynthesis (ko00941);; Stilbenoid, diarylheptanoid and gingerol biosynthesis (ko00945)	[Q]	Secondary metabolites biosynthesis, transport and catabolism	O-methyltransferase	Caffeoyl-CoA O-methyltransferase OS=Populus tremuloides OX=3693 PE=2 SV=1	Q	Secondary metabolites biosynthesis, transport and catabolism	caffeoyl-CoA O-methyltransferase-like [Citrus sinensis]	biological process: metabolic process (GO:0008152);; molecular function: catalytic activity (GO:0003824)
Cs_ont_2g008510	139	167	101	39	35	32	3.60411	4.04971	2.43002	1.0247	0.87022	0.811769	4.36068e-08	-1.47735	down	[C]	Energy production and conversion	Molecular Function: oxidoreductase activity (GO:0016491);; Molecular Function: flavin adenine dinucleotide binding (GO:0050660);;	K22395|2.5e-68|peq:110028782|K22395 cinnamyl-alcohol dehydrogenase [EC:1.1.1.195] | (RefSeq) LOW QUALITY PROTEIN: berberine bridge enzyme-like 26	Phenylpropanoid biosynthesis (ko00940)	--	--	Berberine and berberine like	Berberine bridge enzyme-like 23 OS=Arabidopsis thaliana OX=3702 GN=At5g44360 PE=2 SV=1	C	Energy production and conversion	hypothetical protein CUMW_281640, partial [Citrus unshiu]	molecular function: catalytic activity (GO:0003824);; molecular function: binding (GO:0005488)
Cs_ont_Un005200	41	57	59	0	3	12	2.97241	3.85572	3.95686	0	0.200533	0.829961	1.28692e-05	-1.48112	down	--	--	--	--	--	--	--	--	--	--	--	uncharacterized protein LOC102628675 [Citrus sinensis]	--
Cs_ont_7g003250	2912	3162	3119	921	1025	1119	61.2881	61.9342	60.5897	19.6194	21.1593	23.5303	4.35819e-82	-1.48292	down	--	--	Molecular Function: transcription factor activity, sequence-specific DNA binding (GO:0003700);; Cellular Component: nucleus (GO:0005634);; Molecular Function: sequence-specific DNA binding (GO:0043565);;	K16225|1.5e-18|crb:17875137|K16225 probable WRKY transcription factor 52 | (RefSeq) disease resistance protein RRS1	Plant-pathogen interaction (ko04626)	--	--	WRKY DNA -binding domain	Probable WRKY transcription factor 70 OS=Arabidopsis thaliana OX=3702 GN=WRKY70 PE=1 SV=1	K	Transcription	probable WRKY transcription factor 70 [Citrus clementina]	biological process: biological regulation (GO:0065007);; molecular function: nucleic acid binding transcription factor activity (GO:0001071);; cellular component: cell (GO:0005623);; cellular component: organelle (GO:0043226);; cellular component: cell part (GO:0044464);; molecular function: binding (GO:0005488)
Cs_ont_8g028700	2288	2270	2365	864	682	752	47.4702	43.8251	45.2842	18.1485	13.883	15.5921	1.77921e-65	-1.48521	down	--	--	Molecular Function: DNA binding (GO:0003677);; Cellular Component: nucleus (GO:0005634);; Biological Process: regulation of transcription, DNA-templated (GO:0006355);;	K00521|1.3e-45|cmos:111447866|K00521 ferric-chelate reductase [EC:1.16.1.7] | (RefSeq) ferric reduction oxidase 7, chloroplastic-like	--	--	--	No apical meristem (NAM) protein	NAC domain-containing protein 6 OS=Glycine max OX=3847 GN=NAC6 PE=2 SV=1	K	Transcription	NAC domain-containing protein 22 [Citrus clementina]	molecular function: binding (GO:0005488);; cellular component: cell (GO:0005623);; cellular component: organelle (GO:0043226);; cellular component: cell part (GO:0044464);; biological process: biological regulation (GO:0065007)
Cs_ont_1g022590	151	182	186	61	49	32	1.33146	1.50729	1.52984	0.543077	0.417058	0.280013	1.92861e-09	-1.48727	down	[T]	Signal transduction mechanisms	Molecular Function: protein kinase activity (GO:0004672);; Molecular Function: ATP binding (GO:0005524);; Cellular Component: integral component of membrane (GO:0016021);;	K16224|2.3e-79|eus:EUTSA_v10023115mg|K16224 senescence-induced receptor-like serine/threonine-protein kinase | (RefSeq) hypothetical protein	MAPK signaling pathway - plant (ko04016);; Plant-pathogen interaction (ko04626)	--	--	Malectin-like domain	Nodulation receptor kinase OS=Medicago truncatula OX=3880 GN=NORK PE=1 SV=2	T	Signal transduction mechanisms	nodulation receptor kinase-like isoform X1 [Citrus sinensis]	biological process: metabolic process (GO:0008152);; biological process: cellular process (GO:0009987);; molecular function: catalytic activity (GO:0003824);; molecular function: binding (GO:0005488);; cellular component: membrane (GO:0016020);; cellular component: membrane part (GO:0044425)
Cs_ont_1g009170	482	605	580	151	165	208	9.2594	10.8237	10.2913	2.92303	3.10722	3.99936	2.12337e-21	-1.48756	down	--	--	Molecular Function: zinc ion binding (GO:0008270);;	--	--	--	--	--	--	S	Function unknown	B-box zinc finger protein 32-like [Citrus sinensis]	molecular function: binding (GO:0005488)
Citrus_sinensis_newGene_313	641	822	737	241	190	268	17.1573	18.6944	17.1248	6.52409	4.52664	6.88651	9.35969e-25	-1.4885	down	--	--	--	--	--	--	--	--	--	--	--	--	--
Cs_ont_5g046410	4086	4472	3824	1285	1318	1503	130.11	132.537	112.387	41.3945	41.1809	47.8361	1.99224e-76	-1.49068	down	--	--	--	--	--	--	--	--	--	L	Replication, recombination and repair	uncharacterized protein LOC18048699 [Citrus clementina]	--
Cs_ont_6g000390	2382	2465	2423	798	847	772	31.0117	29.8665	29.1137	10.505	10.8168	10.047	9.05932e-91	-1.49117	down	[M]	Cell wall/membrane/envelope biogenesis	Molecular Function: UDP-glucose 6-dehydrogenase activity (GO:0003979);; Cellular Component: nucleus (GO:0005634);; Cellular Component: cytosol (GO:0005829);; Biological Process: glycosaminoglycan biosynthetic process (GO:0006024);; Molecular Function: NAD binding (GO:0051287);;	K00012|1.4e-278|cit:102626416|K00012 UDPglucose 6-dehydrogenase [EC:1.1.1.22] | (RefSeq) UDP-glucose 6-dehydrogenase 1	Pentose and glucuronate interconversions (ko00040);; Ascorbate and aldarate metabolism (ko00053);; Amino sugar and nucleotide sugar metabolism (ko00520)	[GT]	Carbohydrate transport and metabolism;; Signal transduction mechanisms	UDP-glucose/GDP-mannose dehydrogenase family, NAD binding domain	UDP-glucose 6-dehydrogenase 1 OS=Glycine max OX=3847 GN=UGD1 PE=2 SV=1	--	--	UDP-glucose 6-dehydrogenase 1 [Citrus sinensis]	biological process: metabolic process (GO:0008152);; biological process: single-organism process (GO:0044699);; molecular function: catalytic activity (GO:0003824);; cellular component: cell (GO:0005623);; cellular component: organelle (GO:0043226);; cellular component: cell part (GO:0044464);; molecular function: binding (GO:0005488)
Cs_ont_3g016850	344	199	290	77	81	82	4.52687	2.43475	3.5213	1.02437	1.04466	1.07924	2.0017e-11	-1.49492	down	--	--	Cellular Component: integral component of membrane (GO:0016021);;	K01883|6.4e-08|brp:103844710|K01883 cysteinyl-tRNA synthetase [EC:6.1.1.16] | (RefSeq) cysteine--tRNA ligase	Aminoacyl-tRNA biosynthesis (ko00970)	--	--	--	--	--	--	spindle pole body component 110-like [Citrus sinensis]	cellular component: membrane (GO:0016020);; cellular component: membrane part (GO:0044425)
Cs_ont_2g008490	331	318	364	113	92	104	6.15368	5.50883	6.24227	2.11086	1.67414	1.92689	4.99943e-17	-1.49943	down	--	--	Molecular Function: oxidoreductase activity (GO:0016491);; Molecular Function: FAD binding (GO:0071949);;	K22395|1.8e-26|vra:106752838|K22395 cinnamyl-alcohol dehydrogenase [EC:1.1.1.195] | (RefSeq) cannabidiolic acid synthase-like 1	Phenylpropanoid biosynthesis (ko00940)	--	--	Berberine and berberine like	Cannabidiolic acid synthase OS=Cannabis sativa OX=3483 GN=CBDAS PE=1 SV=1	C	Energy production and conversion	berberine bridge enzyme-like 18 [Citrus clementina]	molecular function: catalytic activity (GO:0003824);; molecular function: binding (GO:0005488)
Cs_ont_9g010650	18021	17592	18450	5552	6360	6073	196.527	178.557	185.709	61.2843	68.0602	66.2162	7.46476e-193	-1.50118	down	[G]	Carbohydrate transport and metabolism	Biological Process: polysaccharide catabolic process (GO:0000272);; Molecular Function: beta-amylase activity (GO:0016161);; Molecular Function: amylopectin maltohydrolase activity (GO:0102229);;	K01177|0.0e+00|cit:102626673|K01177 beta-amylase [EC:3.2.1.2] | (RefSeq) beta-amylase 1, chloroplastic	Starch and sucrose metabolism (ko00500)	--	--	Glycosyl hydrolase family 14	Beta-amylase 1, chloroplastic OS=Arabidopsis thaliana OX=3702 GN=BAM1 PE=1 SV=1	G	Carbohydrate transport and metabolism	beta-amylase 1, chloroplastic [Citrus sinensis]	biological process: metabolic process (GO:0008152);; molecular function: catalytic activity (GO:0003824)
Cs_ont_4g025270	197	147	193	52	55	41	4.47829	3.04263	3.81152	1.08018	1.0634	0.729423	4.40029e-10	-1.50174	down	--	--	Cellular Component: integral component of membrane (GO:0016021);; Molecular Function: protein dimerization activity (GO:0046983);;	K13422|2.4e-14|mus:103990620|K13422 transcription factor MYC2 | (RefSeq) transcription factor MYC2-like	MAPK signaling pathway - plant (ko04016);; Plant hormone signal transduction (ko04075)	--	--	Helix-loop-helix DNA-binding domain	Transcription factor bHLH35 OS=Arabidopsis thaliana OX=3702 GN=BHLH35 PE=2 SV=1	K	Transcription	hypothetical protein CICLE_v100092852mg [Citrus clementina]	cellular component: membrane (GO:0016020);; cellular component: membrane part (GO:0044425);; molecular function: binding (GO:0005488)
Cs_ont_9g004250	452	548	536	150	156	175	14.8557	16.763	16.2631	4.98334	5.01721	5.74657	1.46356e-23	-1.50206	down	--	--	Cellular Component: integral component of membrane (GO:0016021);;	--	--	--	--	--	--	--	--	hypothetical protein CICLE_v10006191mg [Citrus clementina]	cellular component: membrane (GO:0016020);; cellular component: membrane part (GO:0044425)
Cs_ont_2g021270	326	312	389	102	90	118	11.5524	10.2892	12.7303	3.6645	3.13307	4.16657	3.42143e-16	-1.50228	down	--	--	--	--	--	--	--	--	--	--	--	uncharacterized protein LOC102607507 [Citrus sinensis]	--
Cs_ont_1g014110	4944	5378	4947	1590	1669	1791	137.014	138.71	126.529	44.5922	45.3703	49.6047	1.6141e-117	-1.50234	down	--	--	--	--	--	--	--	--	--	--	--	hypothetical protein CISIN_1g039571mg, partial [Citrus sinensis]	--
Cs_ont_8g020080	4647	4539	4699	1655	1457	1472	60.5694	55.0679	56.5323	21.8389	18.6266	19.1845	1.22391e-122	-1.50685	down	[E]	Amino acid transport and metabolism	Biological Process: arginine catabolic process (GO:0006527);; Biological Process: spermidine biosynthetic process (GO:0008295);; Molecular Function: arginine decarboxylase activity (GO:0008792);; Biological Process: putrescine biosynthetic process from arginine (GO:0033388);;	K01583|0.0e+00|cic:CICLE_v10027873mg|K01583 arginine decarboxylase [EC:4.1.1.19] | (RefSeq) hypothetical protein	Arginine and proline metabolism (ko00330)	--	--	Pyridoxal-dependent decarboxylase, pyridoxal binding domain	Arginine decarboxylase OS=Pisum sativum OX=3888 PE=2 SV=1	H	Coenzyme transport and metabolism	hypothetical protein CISIN_1g004438mg [Citrus sinensis]	biological process: metabolic process (GO:0008152);; biological process: cellular process (GO:0009987);; biological process: single-organism process (GO:0044699);; molecular function: catalytic activity (GO:0003824)
Cs_ont_3g004170	311	317	212	85	64	91	5.33887	5.06409	3.35985	1.46067	1.0777	1.54657	9.39051e-12	-1.50781	down	[M]	Cell wall/membrane/envelope biogenesis	Molecular Function: transferase activity, transferring glycosyl groups (GO:0016757);;	K20893|2.0e-208|cit:102619383|K20893 probable galacturonosyltransferase-like 1 [EC:2.4.1.-] | (RefSeq) probable galacturonosyltransferase-like 1	--	--	--	Glycosyl transferase family 8	Probable galacturonosyltransferase-like 1 OS=Arabidopsis thaliana OX=3702 GN=GATL1 PE=2 SV=1	G	Carbohydrate transport and metabolism	probable galacturonosyltransferase-like 1 [Citrus sinensis]	molecular function: catalytic activity (GO:0003824)
Citrus_sinensis_newGene_2079	326	264	309	63	67	122	4.98238	3.7547	4.36352	0.975124	1.00042	1.86516	3.0141e-11	-1.51158	down	[QV]	Secondary metabolites biosynthesis, transport and catabolism;; Defense mechanisms	Molecular Function: monooxygenase activity (GO:0004497);; Molecular Function: iron ion binding (GO:0005506);; Molecular Function: oxidoreductase activity, acting on paired donors, with incorporation or reduction of molecular oxygen (GO:0016705);; Molecular Function: heme binding (GO:0020037);;	K23810|4.0e-167|vvi:100232891|K23810 (E)-8-carboxylinalool synthase [EC:1.14.14.-] | (RefSeq) GFH2; ripening-related P-450 enzyme-like	Monoterpenoid biosynthesis (ko00902)	[Q]	Secondary metabolites biosynthesis, transport and catabolism	Cytochrome P450	Geraniol 8-hydroxylase OS=Catharanthus roseus OX=4058 GN=CYP76B6 PE=1 SV=1	Q	Secondary metabolites biosynthesis, transport and catabolism	geraniol 8-hydroxylase [Citrus clementina]	biological process: metabolic process (GO:0008152);; biological process: single-organism process (GO:0044699);; molecular function: catalytic activity (GO:0003824);; molecular function: binding (GO:0005488)
Cs_ont_8g026650	106	141	54	7	28	19	8.09658	10.0587	3.75812	0.516711	2.09951	1.45636	3.01249e-06	-1.51294	down	--	--	--	--	--	--	--	--	--	S	Function unknown	uncharacterized protein LOC102624813 isoform X1 [Citrus sinensis]	--
Cs_ont_3g021510	48	77	87	1	9	18	0.885209	1.32683	1.495	0.018041	0.163938	0.336025	6.74534e-06	-1.51307	down	[QV]	Secondary metabolites biosynthesis, transport and catabolism;; Defense mechanisms	Molecular Function: monooxygenase activity (GO:0004497);; Molecular Function: iron ion binding (GO:0005506);; Cellular Component: integral component of membrane (GO:0016021);; Molecular Function: oxidoreductase activity, acting on paired donors, with incorporation or reduction of molecular oxygen (GO:0016705);; Molecular Function: heme binding (GO:0020037);;	K23136|7.3e-159|vvi:100247206|K23136 fraxetin 5-hydroxylase [EC:1.14.14.164] | (RefSeq) cytochrome P450 82C4	--	[Q]	Secondary metabolites biosynthesis, transport and catabolism	Cytochrome P450	Cytochrome P450 82A3 OS=Glycine max OX=3847 GN=CYP82A3 PE=2 SV=1	Q	Secondary metabolites biosynthesis, transport and catabolism	cytochrome P450 CYP82D47 [Citrus clementina]	biological process: metabolic process (GO:0008152);; biological process: single-organism process (GO:0044699);; molecular function: catalytic activity (GO:0003824);; molecular function: binding (GO:0005488);; cellular component: membrane (GO:0016020);; cellular component: membrane part (GO:0044425)
Cs_ont_6g015170	127	135	114	45	10	26	1.70398	1.68129	1.40912	0.611135	0.126294	0.344701	6.27196e-07	-1.51328	down	[R]	General function prediction only	Cellular Component: integral component of membrane (GO:0016021);;	K01988|1.6e-238|cit:102619808|K01988 lactosylceramide 4-alpha-galactosyltransferase [EC:2.4.1.228] | (RefSeq) lactosylceramide 4-alpha-galactosyltransferase	Glycosphingolipid biosynthesis - lacto and neolacto series (ko00601);; Glycosphingolipid biosynthesis - globo and isoglobo series (ko00603)	[G]	Carbohydrate transport and metabolism	Alpha 1,4-glycosyltransferase conserved region	Uncharacterized protein At4g19900 OS=Arabidopsis thaliana OX=3702 GN=At4g19900 PE=2 SV=1	G	Carbohydrate transport and metabolism	lactosylceramide 4-alpha-galactosyltransferase [Citrus sinensis]	cellular component: membrane (GO:0016020);; cellular component: membrane part (GO:0044425)
Cs_ont_5g018240	4355	4137	4485	1478	1475	1288	71.5577	63.9821	68.5586	25.0123	24.3948	22.0811	2.64968e-115	-1.52025	down	[QV]	Secondary metabolites biosynthesis, transport and catabolism;; Defense mechanisms	Molecular Function: iron ion binding (GO:0005506);; Molecular Function: oxidoreductase activity, acting on paired donors, with incorporation or reduction of molecular oxygen (GO:0016705);; Molecular Function: heme binding (GO:0020037);;	K07437|2.0e-96|qsu:112032099|K07437 cytochrome P450 family 26 subfamily A | (RefSeq) cytochrome P450 87A3-like	--	[QI]	Secondary metabolites biosynthesis, transport and catabolism;; Lipid transport and metabolism	Cytochrome P450	Cytochrome P450 87A3 OS=Oryza sativa subsp. japonica OX=39947 GN=CYP87A3 PE=2 SV=3	Q	Secondary metabolites biosynthesis, transport and catabolism	cytochrome P450 87A3 [Citrus clementina]	molecular function: binding (GO:0005488);; biological process: metabolic process (GO:0008152);; biological process: single-organism process (GO:0044699);; molecular function: catalytic activity (GO:0003824)
Cs_ont_4g014550	845	768	899	268	276	248	13.8079	11.6817	13.5527	4.43111	4.41334	4.04401	3.94831e-36	-1.52856	down	--	--	Cellular Component: integral component of membrane (GO:0016021);; Cellular Component: intracellular membrane-bounded organelle (GO:0043231);;	--	--	--	--	Protein of unknown function (DUF2921)	--	--	--	uncharacterized protein LOC102627391 [Citrus sinensis]	cellular component: membrane (GO:0016020);; cellular component: membrane part (GO:0044425);; cellular component: cell (GO:0005623);; cellular component: organelle (GO:0043226);; cellular component: cell part (GO:0044464)
Cs_ont_1g020830	194	170	138	58	26	42	3.05621	2.48965	2.01334	0.9274	0.392867	0.650913	9.55379e-09	-1.53057	down	[P]	Inorganic ion transport and metabolism	Cellular Component: integral component of plasma membrane (GO:0005887);; Molecular Function: ammonium transmembrane transporter activity (GO:0008519);;	K03320|1.3e-290|cit:102623874|K03320 ammonium transporter, Amt family | (RefSeq) ammonium transporter 3 member 1-like	--	[P]	Inorganic ion transport and metabolism	Ammonium Transporter Family	Ammonium transporter 3 member 1 OS=Oryza sativa subsp. japonica OX=39947 GN=AMT3-1 PE=2 SV=1	P	Inorganic ion transport and metabolism	ammonium transporter 3 member 1-like [Citrus sinensis]	cellular component: cell (GO:0005623);; cellular component: membrane (GO:0016020);; cellular component: membrane part (GO:0044425);; cellular component: cell part (GO:0044464);; biological process: localization (GO:0051179);; molecular function: transporter activity (GO:0005215)
[truncated: 261 more rows]

## Sheet: Supplementary Table 5
Supplementary Table 5 Differentially expressed genes in the OE-5 line compared to WT control at 32 ℃
[truncated: 3,861 more rows]

## Sheet: Supplementary Table 6
Supplementary Table 6 KEGG enrichment analysis of differentially expressed genes in the OE-5 line
[truncated: 131 more rows]

[truncated: 3 more sheets: Supplementary Table 7, Supplementary Table 8, Supplementary Table 9]
